# Supplementary material for: Large-Scale Expansion of Human iPSC-Derived Skeletal Muscle Cells for Disease Modeling and Cell-Based Therapeutic Strategies
Source: Stem Cell Reports. 2018 May 3;10(6):1975–90. doi: 10.1016/j.stemcr.2018.04.002 (PMC5993675; doi:10.1016/j.stemcr.2018.04.002)
Supplement: Table S5. Comparison of RNA-Seq Datasets, Related to Figure S2C [file mmc2.xlsx]

## Sheet: genes-sig-all
gene	ASC_1 (FPKM)	ASC_2 (FPKM)	MPC_1A (FPKM)	MPC_1B (FPKM)	MPC_2A (FPKM)	MPC_2B (FPKM)	MPC_mean (FPKM)	ASC_mean (FPKM)	fold change	pvalue	FDR
A1BG	3.09503	0.34299	1.59718	2.55596	2.95586	1.62445	2.18336	1.71901	1.27013	0.793657	0.841253
A1CF	0	0.0312197	0	0	0	0	0	0.0156098	0	0.5	0.602161
A2M	3.81531	22.8389	5.42373	5.11699	4.31316	4.14311	4.74925	13.3271	0.35636	0.53275	0.627579
A4GALT	0.345125	0.414439	4.28067	5.03503	9.3979	7.20042	6.47851	0.379782	17.0585	0.0131451	0.0510576
AAAS	32.4007	35.8956	31.1603	26.6717	29.3117	29.4477	29.1478	34.1481	0.85357	0.157648	0.300935
AACS	3.16844	1.26828	7.86582	7.81101	7.34202	7.7524	7.69281	2.21836	3.4678	0.104919	0.23048
AADAC	0	0.034649	0.067134	0	0	0.094275	0.0403522	0.0173245	2.3292	0.481337	0.594668
AADAT	0.659121	2.1481	6.78575	7.01031	5.68971	6.10397	6.39743	1.40361	4.55785	0.0591111	0.156463
AAED1	2.74357	1.00827	9.2199	9.23212	6.28909	6.88783	7.90724	1.87592	4.21512	0.0186747	0.066771
AAGAB	15.2291	33.8719	22.287	20.4507	19.6892	20.9914	20.8546	24.5505	0.849457	0.759707	0.81443
AAK1	1.59846	2.13158	3.64032	3.84784	3.54833	3.68705	3.68089	1.86502	1.97364	0.0788846	0.190232
AAMDC	26.1148	26.2908	21.5601	23.006	20.6981	25.3715	22.6589	26.2028	0.864752	0.0398713	0.11785
AAMP	45.1521	43.1185	61.6741	57.8077	62.0632	64.126	61.4177	44.1353	1.39158	0.000719123	0.00645357
AAR2	34.9343	40.9906	18.1335	15.2391	17.2618	17.0532	16.9219	37.9625	0.445754	0.0806706	0.193082
AARS	86.8424	77.9604	47.0695	41.6282	61.2284	63.2266	53.2882	82.4014	0.64669	0.0178665	0.0646224
AARS2	0.842183	0.239905	6.02932	5.97462	6.45776	6.50217	6.24097	0.541044	11.535	0.0119573	0.0475134
AARSD1	34.7895	17.3525	0	21.3834	22.8972	24.1981	17.1197	26.071	0.656655	0.48413	0.596768
AASDH	2.52111	5.05214	2.88992	3.59084	3.23503	3.37796	3.27344	3.78662	0.864475	0.754827	0.810591
AASDHPPT	34.2441	57.2958	24.5718	25.6028	21.9986	24.1205	24.0734	45.7699	0.525966	0.309804	0.455643
AASS	4.82776	10.9915	6.04988	5.99339	6.30072	6.46467	6.20217	7.90961	0.78413	0.677896	0.749043
AATF	29.3769	11.0295	31.8818	33.1459	29.5595	28.7748	30.8405	20.2032	1.52652	0.4514	0.57235
ABALON	2.37084	0.947916	0.05499	0.027099	0.076485	0.02444	0.0457535	1.65938	0.0275727	0.264284	0.414133
ABAT	1.09926	0.900865	0.245095	0.232244	0.263774	0.237964	0.24477	1.00006	0.244754	0.0818749	0.195179
ABCA1	1.09942	1.79681	1.69475	2.16675	1.68904	1.78047	1.83275	1.44812	1.26561	0.458767	0.578237
ABCA11P	4.89981	4.37245	2.82889	3.60808	3.39467	3.76564	3.39932	4.63613	0.733224	0.0531709	0.144507
ABCA2	0.104237	0.0544328	3.14821	3.87871	2.90075	2.40244	3.08252	0.0793347	38.8547	0.00217847	0.0134392
ABCA3	0.962039	0.146705	2.13321	1.98805	2.26256	1.57109	1.98873	0.554372	3.58736	0.14181	0.281876
ABCA5	0.0784766	0.318816	0.207472	0.261523	0.276015	0.202823	0.236958	0.198646	1.19287	0.803808	0.849205
ABCA6	0	0.069368	0.010179	0	0.028801	0.00953	0.0121275	0.034684	0.349657	0.632176	0.711251
ABCA7	0.003354	0.057579	0.345728	0.706196	0.149144	0.081424	0.320623	0.0304665	10.5238	0.128985	0.26441
ABCA8	0.699176	4.34841	0.026936	0.067871	0	0.050435	0.0363105	2.52379	0.0143873	0.402886	0.531808
ABCA9	0.028686	0.025428	0.102331	0.090524	0.212438	0.376658	0.195488	0.027057	7.22503	0.0847057	0.199567
ABCB1	0.035931	0.036919	0	0	0	0	0	0.036425	0	0.00863338	0.0372016
ABCB10	2.42377	2.02705	11.0344	11.4262	10.3577	11.0889	10.9768	2.22541	4.93248	3.69477e-05	0.00155596
ABCB4	1.11256	2.82221	0	0	0	0	0	1.96738	0	0.260942	0.41111
ABCB6	9.91257	3.91753	6.50049	5.69139	6.12096	5.698	6.00271	6.91505	0.868065	0.811953	0.855564
ABCB7	17.2947	19.4005	7.20269	8.1357	7.36836	7.19632	7.47577	18.3476	0.407452	0.0518615	0.141861
ABCB8	10.0223	0.438197	5.66622	5.51121	8.0969	7.77756	6.76297	5.23027	1.29305	0.803164	0.848841
ABCB9	0.0239226	0.0474687	2.92286	3.19801	2.82348	2.58671	2.88276	0.0356956	80.7596	0.000173892	0.00291829
ABCC1	3.20144	2.54287	15.2323	15.5585	13.2528	13.1716	14.3038	2.87216	4.98015	9.3826e-05	0.00220222
ABCC10	4.19709	0.528674	5.4271	5.479	4.65859	3.69534	4.81501	2.36288	2.03777	0.400817	0.529897
ABCC2	0.516416	0.114183	0	0.027124	0	0.027801	0.0137313	0.3153	0.0435499	0.374126	0.508239
ABCC3	5.12961	1.08599	1.44246	1.32715	0.533163	0.510274	0.953261	3.1078	0.306732	0.478012	0.592292
ABCC4	3.16155	2.74689	10.0325	9.90786	7.66162	8.59262	9.04865	2.95422	3.06296	0.000830246	0.00703346
ABCC5	5.97015	3.83268	4.42973	4.36275	4.08214	4.10807	4.24568	4.90142	0.866214	0.649494	0.725454
ABCC9	0.0537076	2.06073	0.0254825	0.0546087	0.137722	0.190267	0.10202	1.05722	0.0964985	0.515565	0.613906
ABCD1	0.496303	0.127189	4.81874	5.58886	6.53553	5.0214	5.49113	0.311746	17.6141	0.000296737	0.00384729
ABCD3	25.4309	22.4185	18.8559	18.0338	15.8571	18.0036	17.6876	23.9247	0.739303	0.108033	0.234529
ABCD4	18.7448	21.869	7.94564	7.5762	7.50364	7.61692	7.6606	20.3069	0.377242	0.0772282	0.187446
ABCE1	44.435	98.7251	57.7147	54.8601	50.6047	59.8098	55.7473	71.58	0.778811	0.663758	0.737154
ABCF1	36.0205	37.741	39.8816	36.723	35.3541	36.7553	37.1785	36.8807	1.00807	0.830696	0.870509
ABCF2	47.6805	60.4913	26.4981	24.6035	27.9266	27.6028	26.6578	54.0859	0.492878	0.141909	0.282032
ABCF3	35.2116	36.251	18.8636	16.8607	18.7063	17.9743	18.1012	35.7313	0.506593	0.00032695	0.00405664
ABCG2	0.253616	0.540885	3.77888	4.12729	3.49155	4.02981	3.85688	0.397251	9.70894	0.000460876	0.00495548
ABHD10	17.0542	18.7126	16.9991	17.086	13.1125	14.9332	15.5327	17.8834	0.868554	0.148085	0.289993
ABHD11	5.6429	1.69405	10.4366	8.70519	6.89583	7.13953	8.29428	3.66847	2.26096	0.219515	0.3684
ABHD12	2.97646	0.532948	18.2117	18.112	17.7636	18.1832	18.0676	1.7547	10.2967	0.0461436	0.130923
ABHD13	3.66292	1.92456	6.29533	5.64264	5.18056	5.45702	5.64389	2.79374	2.02019	0.167835	0.311961
ABHD14A	12.7623	2.14207	5.1411	6.61819	5.89249	5.43997	5.77294	7.4522	0.774662	0.805051	0.850029
ABHD14A-ACY1	0.837801	0.501819	0	0	0	2.65571	0.663927	0.66981	0.991217	0.993632	0.995331
ABHD14B	27.3427	4.54888	6.87482	5.75828	5.65307	5.86435	6.03763	15.9458	0.378634	0.544366	0.637992
ABHD15	0.225278	0.532291	3.59397	3.83594	2.5237	2.60025	3.13846	0.378785	8.28562	0.0019603	0.0124692
ABHD16A	26.115	9.00783	9.90056	8.70187	11.4645	9.84031	9.97682	17.5614	0.56811	0.53783	0.632199
ABHD16B	0.005855	0.013022	0	0	0	0	0	0.0094385	0	0.231002	0.380069
ABHD17A	0.498894	0.32161	5.48031	9.56073	11.1913	5.73367	7.9915	0.410252	19.4795	0.0125969	0.0494106
ABHD17B	0.784728	1.43525	6.01178	6.67305	6.32085	6.56579	6.39287	1.10999	5.75938	0.0154624	0.0577285
ABHD17C	1.52674	2.08265	12.2786	13.5517	13.4864	14.0134	13.3325	1.8047	7.38767	2.6136e-05	0.00133192
ABHD2	10.7888	12.6343	28.3989	25.3569	22.512	22.817	24.7712	11.7116	2.11511	0.0015015	0.0104158
ABHD3	1.53819	0.916802	4.04069	3.69817	4.4376	5.06781	4.31107	1.22749	3.51209	0.00662919	0.0303575
ABHD4	28.4602	17.5323	17.5815	15.3118	14.9364	13.1066	15.2341	22.9962	0.66246	0.385452	0.5179
ABHD5	26.3657	10.906	5.60544	5.33859	5.73927	6.16963	5.71323	18.6358	0.306572	0.343069	0.482359
ABHD6	0.980086	0.243453	1.56059	2.21797	1.67765	2.54237	1.99964	0.611769	3.26862	0.0950688	0.215553
ABHD8	0.11993	0.053328	3.88219	4.55217	3.46873	2.83851	3.6854	0.086629	42.5423	0.00200593	0.0126862
ABI1	21.052	43.5686	18.5886	18.8923	16.9496	18.7651	18.2989	32.3103	0.56635	0.430662	0.555428
ABI2	6.47626	7.03616	14.7506	14.4011	12.675	12.8125	13.6598	6.75621	2.02182	0.000344724	0.00415184
ABI3BP	37.4959	24.0603	0	0	0.022733	0.112828	0.0338902	30.7781	0.00110112	0.136948	0.275178
ABL1	4.4726	0.962312	32.4616	32.1339	40.5635	37.541	35.675	2.71746	13.1281	0.000586496	0.00572728
ABL2	9.59979	17.7236	12.5806	12.9432	11.9351	12.5978	12.5142	13.6617	0.916004	0.824748	0.86587
ABLIM1	13.6781	30.6533	4.54448	4.91583	4.4376	4.42626	4.58104	22.1657	0.206673	0.286233	0.434441
ABLIM3	28.0007	73.9343	1.97084	1.97069	6.5081	6.44791	4.22438	50.9675	0.0828839	0.289902	0.43798
ABR	9.89748	4.74534	31.9617	30.1696	30.2685	30.8914	30.8228	7.32141	4.20995	0.0634954	0.164348
ABRACL	109.431	146.417	32.1625	34.3748	28.3198	35.2593	32.5291	127.924	0.254285	0.119827	0.251531
ABT1	23.7213	22.8691	17.7425	17.6925	16.0574	15.4912	16.7459	23.2952	0.718856	0.00102742	0.00812891
ABTB1	10.0712	3.54454	5.99423	5.65287	7.53784	5.73801	6.23074	6.80786	0.915227	0.888767	0.915829
ABTB2	0.469593	0.215156	3.29764	3.4573	5.31525	4.07051	4.03518	0.342375	11.7859	0.00274584	0.0158099
ACAA1	3.85315	1.74912	14.6002	15.8969	14.9319	16.8567	15.5714	2.80113	5.55898	0.020908	0.0729634
ACAA2	117.307	131.7	48.1802	49.7386	46.3321	50.0448	48.5739	124.503	0.390141	0.0570154	0.15227
ACACA	1.51455	1.75267	11.0908	11.0746	9.23746	9.16667	10.1424	1.63361	6.20857	0.000370611	0.00435437
ACACB	0.38031	0.632773	0.399223	0.339241	0.526434	0.31092	0.393954	0.506541	0.777734	0.529733	0.625713
ACAD10	4.99283	5.02296	4.56734	3.53402	4.06854	3.91468	4.02115	5.0079	0.802962	0.0188903	0.0673214
ACAD11	3.46761	7.8135	0.988388	0.705576	0.369667	1.32529	0.847229	5.64056	0.150203	0.268575	0.418056
ACAD8	9.23362	6.28552	9.1382	9.24656	6.61923	7.1707	8.04367	7.75957	1.03661	0.882254	0.910909
ACAD9	17.0527	21.0334	20.3061	19.4105	19.1003	20.1519	19.7422	19.043	1.03671	0.785171	0.834487
ACADL	4.81891	1.00924	0	0	0	0	0	2.91408	0	0.36857	0.503491
ACADM	18.6224	29.6139	17.6446	17.0832	13.9231	15.9516	16.1506	24.1182	0.669645	0.380285	0.513198
ACADS	0.593029	1.00701	1.21252	1.79752	1.7574	1.15695	1.4811	0.800019	1.85133	0.103572	0.228211
ACADSB	6.30595	8.5423	9.45003	9.62764	5.36566	5.94158	7.59623	7.42413	1.02318	0.920508	0.940655
ACADVL	37.7383	10.2572	73.7127	69.3805	68.2933	68.1206	69.8768	23.9977	2.91181	0.182475	0.329048
ACAN	0.069617	2.56671	0	0	0	0	0	1.31817	0	0.482737	0.595642
ACAP1	0.695849	0.293048	0	0	0.08109	0.169616	0.0626765	0.494449	0.12676	0.267601	0.417187
ACAP2	5.40877	6.45089	12.4362	11.954	10.1828	11.3554	11.4821	5.92983	1.93633	0.00564282	0.0269133
ACAP3	0.290449	0.137057	10.7604	12.9923	13.8831	11.064	12.175	0.213753	56.9581	0.000493358	0.00513158
ACAT1	32.8491	35.0211	43.1877	43.1076	34.0067	34.8145	38.7791	33.9351	1.14274	0.156453	0.299659
ACAT2	72.1846	89.7399	44.3337	41.2363	45.7568	48.5294	44.9641	80.9622	0.555371	0.143405	0.283746
ACBD3	12.1524	10.0175	20.1681	19.1026	18.3608	21.0336	19.6663	11.0849	1.77415	0.0319303	0.100237
ACBD5	18.2034	8.40923	11.7869	11.9683	9.65306	10.163	10.8928	13.3063	0.818621	0.70845	0.774246
ACBD6	14.3308	7.26461	24.4481	25.3492	20.2014	23.1582	23.2892	10.7977	2.15687	0.148433	0.290457
ACCS	2.62055	4.68487	0.503214	0.93676	0.403898	0.519789	0.590915	3.65271	0.161774	0.203073	0.351666
ACD	11.5002	1.93609	8.61997	7.4506	10.6258	8.93921	8.90889	6.71816	1.32609	0.726556	0.788834
ACER2	2.04297	0.482812	0.442715	0.279913	0.231405	0.549283	0.375829	1.26289	0.297595	0.458034	0.577731
ACER3	2.1311	1.78497	7.434	7.1189	5.7682	5.91392	6.55875	1.95804	3.34966	0.000713485	0.00643119
ACHE	0.192815	0.0721244	0.2795	0.680553	0.819258	0.537114	0.579106	0.13247	4.37161	0.026751	0.0882069
ACIN1	5.59607	4.88134	39.328	36.8034	37.3376	38.5446	38.0034	5.2387	7.25435	1.1374e-06	0.000521664
ACKR3	22.8069	1.89892	1.38521	1.61593	2.89868	3.1459	2.26143	12.3529	0.183069	0.511055	0.610201
ACKR4	0.00133755	0.015975	0	0	0.00980835	0.0584123	0.0170552	0.00865626	1.97027	0.62288	0.703589
ACLY	80.8589	85.6842	103.969	103.124	106.665	104.308	104.516	83.2715	1.25513	0.0514497	0.141177
ACO1	22.8919	12.5579	31.1109	30.7986	31.9339	35.1878	32.2578	17.7249	1.81991	0.206669	0.355594
ACO2	88.7176	87.7258	34.0326	32.8635	32.5543	31.7346	32.7963	88.2217	0.371748	6.44688e-06	0.000926825
ACOT1	3.82947	1.72236	2.7883	3.18139	3.48301	2.9218	3.09363	2.77591	1.11445	0.813801	0.856987
ACOT11	26.0476	16.8702	1.19169	1.26015	2.49085	2.72442	1.91678	21.4589	0.0893232	0.14448	0.285364
ACOT13	12.296	16.7663	4.40859	4.78144	3.21341	3.1433	3.88668	14.5311	0.267473	0.121772	0.254404
ACOT2	5.8999	1.68543	2.80444	3.26408	3.89037	3.39602	3.33873	3.79266	0.880312	0.865057	0.89772
ACOT7	61.6207	49.622	38.4659	38.1628	40.8392	40.972	39.61	55.6213	0.712136	0.223673	0.372655
ACOT8	17.2453	9.1046	10.1506	8.98476	10.5907	8.30363	9.50742	13.175	0.721628	0.531799	0.627115
ACOT9	87.2699	111.511	35.8081	33.2003	32.3144	34.466	33.9472	99.3904	0.341554	0.115422	0.245322
ACOX1	5.72135	10.6018	5.10042	5.33681	4.65557	5.21014	5.07573	8.16155	0.621908	0.425372	0.551146
ACOX2	5.09074	3.6974	1.84297	1.16448	0.923097	1.27499	1.30138	4.39407	0.296168	0.119727	0.251372
ACOX3	14.5755	12.8963	7.30285	7.45425	10.4209	10.0493	8.80683	13.7359	0.641153	0.0256201	0.0851426
ACP1	59.487	67.0098	53.4316	53.5048	46.5227	51.058	51.1293	63.2484	0.808388	0.147254	0.289056
ACP2	9.6365	13.8566	9.29429	7.55395	16.8104	15.5589	12.3044	11.7465	1.04749	0.868235	0.899839
ACP5	0	0	0	0	0	0	0	0	NA	NA	2
ACP6	1.79437	0.865643	6.22526	6.4302	4.31358	4.32938	5.32461	1.33001	4.00345	0.00765614	0.0340138
ACSF2	0.21816	0.918929	9.21849	9.31714	9.70961	9.19233	9.3594	0.568545	16.462	0.0132942	0.0515285
ACSF3	3.51294	0.826722	3.20751	3.42374	4.1042	3.4741	3.55239	2.16983	1.63717	0.488612	0.600259
ACSL1	14.0439	21.8071	7.23809	6.15695	7.76208	7.56106	7.17954	17.9255	0.400522	0.218152	0.367053
ACSL3	53.4375	17.9252	45.1794	49.138	35.9262	39.2584	42.3755	35.6813	1.18761	0.770746	0.823058
ACSL4	27.098	57.6184	98.1824	70.6455	80.7573	88.4054	84.4977	42.3582	1.99484	0.185914	0.332502
ACSL5	0.772001	1.30033	0.0863925	0.165287	0.067899	0.0800856	0.0999161	1.03616	0.0964288	0.17291	0.318331
ACSM5	2.48277	0.694967	0	0	0	0	0	1.58887	0	0.326247	0.469441
ACSS1	0.0227441	0.0294487	0.628696	0.35768	0.36678	0.324443	0.4194	0.0260964	16.0712	0.0112056	0.0452476
ACSS2	1.37301	1.5839	8.39599	8.61056	6.93946	7.30914	7.81379	1.47846	5.28511	0.00032993	0.00406883
ACSS3	1.39434	1.11325	3.93504	4.06222	2.81836	2.3533	3.29223	1.25379	2.62582	0.0129639	0.0505448
ACTA1	1381.89	4243.48	7.81983	0.865453	13.5542	11.1264	8.34147	2812.68	0.00296566	0.300343	0.446695
ACTA2	366.408	295.411	21.9427	19.842	40.8821	38.249	30.2289	330.909	0.0913511	0.0690944	0.173634
ACTB	10681.2	5921.56	4250.12	4129.56	4591.79	4262.71	4308.54	8301.39	0.519015	0.341787	0.481798
ACTC1	4240.19	1496.18	68.3129	73.4178	245.142	217.293	151.041	2868.19	0.0526609	0.297382	0.444766
ACTG1	2667.05	2305.04	2804.84	2664.24	2982.85	2893.4	2836.33	2486.04	1.1409	0.275484	0.424081
ACTG1P20	0.32155	1.29221	4.14247	4.37437	4.27465	4.19643	4.24698	0.806882	5.26345	0.0863343	0.201986
ACTG2	6.46115	0.933118	271.215	239.633	269.137	262.4	260.596	3.69713	70.486	1.01936e-05	0.0010904
ACTL6A	59.335	71.1538	49.3725	46.2181	44.7869	49.3464	47.431	65.2444	0.726974	0.192939	0.340143
ACTN1	120.895	70.5281	210.79	202.089	250.166	229.368	223.103	95.7116	2.33099	0.0834579	0.197662
ACTN2	5.23013	19.8644	1.21134	0.936364	6.35778	6.36929	3.71869	12.5473	0.296375	0.434731	0.558852
ACTN3	0.483682	0.0474217	0	0	0	0	0	0.265552	0	0.437783	0.561901
ACTN4	48.4402	20.2545	203.627	204.24	258.138	235.124	225.282	34.3474	6.55894	0.00291273	0.0164361
ACTR10	56.5858	77.8623	38.9017	39.3387	33.4839	39.56	37.8211	67.224	0.562612	0.21556	0.36447
ACTR1A	86.4393	39.5274	82.7595	78.2353	86.5126	87.1882	83.6739	62.9833	1.32851	0.539233	0.633166
ACTR1B	8.19537	7.64053	39.4725	38.0292	30.4504	30.3577	34.5775	7.91795	4.36697	0.00146795	0.0102866
ACTR2	47.64	100.273	180.937	176.581	154.579	177.211	172.327	73.9567	2.3301	0.151482	0.29405
ACTR3	50.894	39.9731	90.1394	91.2357	79.7426	92.3297	88.3619	45.4335	1.94486	0.0347908	0.10665
ACTR3B	1.23749	0.471627	2.4049	2.42255	2.42464	2.2945	2.38665	0.85456	2.79284	0.153903	0.296622
ACTR3C	7.13898	1.37267	1.5915	1.30888	1.12365	0.63939	1.16586	4.25582	0.273943	0.47739	0.591633
ACTR5	1.25407	0.471108	2.85385	3.26232	2.93038	4.05984	3.2766	0.862588	3.79857	0.0346689	0.106461
ACTR6	14.3379	17.1066	8.66087	9.34949	7.23124	8.47201	8.4284	15.7223	0.53608	0.0936539	0.213578
ACTR8	19.2446	16.6756	9.06938	9.23755	10.6124	11.1277	10.0118	17.9601	0.557444	0.0675416	0.1713
ACVR1	9.65635	15.302	16.4713	15.4308	16.9683	17.425	16.5738	12.4792	1.32812	0.380013	0.513042
ACVR1B	0.137138	0.329855	5.34452	4.7121	4.62875	5.47096	5.03908	0.233496	21.581	4.49913e-05	0.00168101
ACVR2A	15.151	37.6468	2.32419	2.19603	2.33966	3.0109	2.46769	26.3989	0.0934772	0.279639	0.427904
ACVR2B	0.384973	0.746771	0.747347	0.890602	1.03988	1.16951	0.961835	0.565872	1.69974	0.226265	0.375317
ACVRL1	0.807835	0.920879	0.0487235	0.0702572	0.0461796	0.0458389	0.0527498	0.864357	0.0610278	0.0421907	0.122985
ACY1	24.6045	13.9105	9.09063	7.79791	7.44368	4.83661	7.29221	19.2575	0.378669	0.260156	0.410167
ACYP1	12.736	12.8745	9.10065	8.78034	7.98972	6.97821	8.21223	12.8053	0.641317	0.00201415	0.0127228
ACYP2	13.2586	7.05678	2.5085	3.24367	1.53455	2.67881	2.49138	10.1577	0.245271	0.240957	0.389896
ADA	12.2924	4.73612	14.4231	12.6323	12.7453	12.6248	13.1064	8.51424	1.53935	0.436302	0.56033
ADAL	6.54222	6.36527	3.03506	2.99605	2.58168	2.4493	2.76552	6.45375	0.428514	2.80304e-05	0.00136474
ADAM10	84.3778	216.818	43.1188	45.0497	39.6064	42.3901	42.5412	150.598	0.282482	0.349949	0.488268
ADAM12	7.444	3.57676	26.567	26.6993	22.4558	21.5852	24.3268	5.51038	4.41473	0.0144359	0.0547766
ADAM15	2.11309	0.419143	28.2427	28.7703	27.5322	24.0707	27.154	1.26612	21.4467	9.13898e-05	0.00219632
ADAM17	36.3689	58.9784	16.309	17.9546	16.3548	17.6038	17.0555	47.6737	0.357756	0.224746	0.373873
ADAM19	60.2255	108.872	102.157	101.454	76.7273	75.1693	88.8768	84.5488	1.05119	0.889143	0.916129
ADAM33	0.002567	0.161275	0.362937	0.27188	0.057143	0	0.17299	0.0819211	2.11167	0.489748	0.601219
ADAM8	0	0.023503	1.3955	2.09199	3.0915	2.87459	2.36339	0.0117515	201.114	0.00894458	0.0381765
ADAM9	152.881	74.1043	178.75	180.289	148.339	166.731	168.528	113.493	1.48492	0.389448	0.521107
ADAMTS1	13.0856	6.54094	17.1877	19.9195	35.2693	34.8665	26.8108	9.81326	2.7321	0.0442717	0.127368
ADAMTS10	0.0236931	0.0106857	0.901327	0.957846	1.22122	1.15241	1.0582	0.0171894	61.5612	0.000804427	0.00692675
ADAMTS12	0.932775	1.06372	29.5482	28.7579	18.3298	18.588	23.806	0.998248	23.8477	0.00513812	0.0251003
ADAMTS14	1.51778	0.130232	3.84746	3.556	2.46294	2.01804	2.97111	0.824009	3.60568	0.129923	0.265668
ADAMTS15	0	0.017254	4.01191	3.97126	9.93177	8.5192	6.60854	0.008627	766.029	0.0232719	0.0791464
ADAMTS2	9.26219	1.59383	1.18644	1.62687	3.86278	3.45844	2.53363	5.42801	0.46677	0.587019	0.673871
ADAMTS4	4.68927	7.14552	0.590823	0.625488	1.10037	0.951654	0.817084	5.9174	0.138082	0.147291	0.289087
ADAMTS5	21.9449	15.0756	0.300712	0.378702	1.88068	1.74637	1.07662	18.5103	0.0581631	0.119309	0.250816
ADAMTS6	1.43416	8.45178	5.51909	4.89735	4.25203	4.57351	4.81049	4.94297	0.973199	0.975992	0.981613
ADAMTS7	0.423996	0.326398	3.57457	4.3142	8.27652	6.53853	5.67596	0.375197	15.1279	0.0157384	0.0585918
ADAMTS9	0.582965	0.726505	0.103072	0.070389	0.145203	0.124238	0.110726	0.654735	0.169115	0.0714526	0.178143
ADAMTSL1	9.29767	4.00916	15.1544	14.5971	19.0214	17.1984	16.4928	6.65342	2.47885	0.130494	0.266516
ADAMTSL4	5.0722	1.70719	0.941508	0.791414	0.768775	0.751018	0.813179	3.3897	0.239897	0.368142	0.503241
ADAMTSL4-AS1	0.139768	0.425087	0	0	0.158186	0	0.0395465	0.282427	0.140024	0.322805	0.466437
ADAMTSL5	0.474033	1.13987	0.37109	0.719883	0.499602	0.543797	0.533593	0.806952	0.661245	0.559806	0.650211
ADAR	21.3833	18.4873	44.6004	42.835	39.7643	43.7366	42.7341	19.9353	2.14364	0.00470731	0.0235491
ADARB1	2.32952	1.51146	1.94871	1.45839	1.59074	1.4568	1.61366	1.92049	0.840233	0.587632	0.674338
ADAT1	14.0156	20.9247	8.34681	7.88734	7.83591	8.09752	8.04189	17.4702	0.460321	0.223249	0.372376
ADAT3	0.046692	0.016564	0.842977	1.86387	2.09134	0.79695	1.39878	0.031628	44.2261	0.0269696	0.0887488
ADCK1	3.08671	3.68818	2.36247	1.79737	1.97556	1.75722	1.97315	3.38745	0.582491	0.086703	0.202596
ADCK2	0.399628	0.305154	5.16845	4.83938	5.29839	5.9839	5.32253	0.352391	15.1041	0.000165703	0.00286191
ADCK3	6.69572	1.50718	1.61736	2.00365	2.83872	2.23906	2.1747	4.10145	0.530226	0.592867	0.679036
ADCK4	1.0464	0.381717	7.62315	7.21582	8.33275	7.31962	7.62284	0.714059	10.6754	0.00220668	0.0135367
ADCK5	5.18304	1.3729	2.34376	3.62143	3.90296	2.55507	3.10581	3.27797	0.947478	0.942903	0.957673
ADCY3	0.676878	1.15232	12.5086	12.2637	11.6926	10.6422	11.7768	0.914598	12.8764	2.22756e-05	0.00124677
ADCY4	0	0	0	0	0	0	0	0	NA	NA	2
ADCY6	4.82192	3.93174	12.4772	11.4837	11.0409	11.4005	11.6006	4.37683	2.65045	0.00525769	0.0255226
ADCY7	9.33103	2.74499	7.9208	7.66072	6.18225	6.72607	7.12246	6.03801	1.1796	0.797637	0.844515
ADCY9	0.889524	0.459857	3.69948	3.80544	3.95378	3.70997	3.79217	0.67469	5.6206	0.0313924	0.0990952
ADD1	31.0793	12.4559	64.9999	62.5985	63.5284	64.7412	63.967	21.7676	2.93863	0.137166	0.275489
ADD2	0	0.329295	0	0	0	0.0424597	0.0106149	0.164648	0.0644706	0.520823	0.618088
ADD3	16.3333	15.2789	46.7752	49.6396	38.4112	40.3401	43.7915	15.8061	2.77055	0.00137846	0.00984923
ADGRA2	0.306724	0.232139	7.56634	8.16052	6.37247	5.5076	6.90173	0.269431	25.6159	0.00150271	0.0104187
ADGRA3	3.51956	2.57635	20.3815	19.9872	18.015	19.6455	19.5073	3.04795	6.40013	8.96831e-05	0.00217515
ADGRB2	0.050713	0.023969	5.93077	6.9932	7.85786	6.18047	6.74057	0.037341	180.514	0.000592598	0.00575334
ADGRE5	46.1171	16.6805	5.27895	5.92958	10.0178	9.22411	7.61261	31.3988	0.242449	0.351378	0.489783
ADGRG1	12.1047	4.84426	26.2753	23.0413	15.5616	14.1276	19.7515	8.47449	2.3307	0.116347	0.246125
ADGRG6	0.353259	1.01379	1.67142	1.10152	1.83059	1.99834	1.65047	0.683526	2.41464	0.145559	0.286805
ADGRL1	0.032061	0.015789	1.89409	2.05057	0.999275	0.922569	1.46663	0.023925	61.301	0.016181	0.0598144
ADGRL2	0.0675283	0.297476	16.6748	18.0461	16.6331	17.4362	17.1975	0.182502	94.232	3.65726e-06	0.000772566
ADGRL4	0.241482	0.796728	26.9775	25.9483	24.7976	30.2669	26.9976	0.519105	52.0079	0.000106554	0.00232298
ADH1B	0	0	0	0	0	0	0	0	NA	NA	2
ADH5	53.6457	77.9517	69.4549	68.2096	71.4595	78.5701	71.9236	65.7987	1.09309	0.702765	0.769124
ADHFE1	0.63716	0.937589	0	0.08164	0.388776	0.266323	0.184185	0.787374	0.233923	0.0902829	0.208763
ADI1	9.27181	5.91616	22.388	20.3756	17.1233	19.0746	19.7404	7.59398	2.59948	0.0283482	0.0918031
ADIPOR1	60.3723	34.0184	33.6679	34.5068	30.6669	30.7556	32.3993	47.1954	0.686493	0.462458	0.581077
ADIPOR2	2.69068	1.70252	24.4498	23.2907	22.92	26.2488	24.2273	2.1966	11.0295	1.85226e-05	0.00118315
ADIRF	100.731	42.7211	0	0.382195	0	0	0.0955488	71.7259	0.00133214	0.244933	0.39346
ADK	50.3366	57.5863	23.597	21.6424	22.4715	24.601	23.078	53.9614	0.427676	0.0667583	0.170201
ADM	11.2112	1.2408	24.4646	25.9004	38.0513	32.0815	30.1244	6.226	4.83848	0.0637106	0.164709
ADM2	0.384333	0.081752	0.264938	0.25498	0.616868	0.436774	0.39339	0.233043	1.68806	0.46882	0.585277
ADNP	0.416237	1.65061	23.5907	24.5878	21.1257	22.7545	23.0147	1.03342	22.2704	6.19026e-05	0.00187864
ADNP2	1.62746	1.87251	8.3756	8.15481	8.41753	9.76384	8.67794	1.74999	4.95887	0.000124942	0.00250208
ADO	0.700435	2.34845	11.6685	11.1804	11.4925	11.4861	11.4569	1.52444	7.51545	0.0495254	0.137685
ADORA1	3.03943	1.60851	5.68711	5.47705	6.43341	6.61326	6.0527	2.32397	2.60446	0.0852352	0.200346
ADORA2B	2.01128	9.4547	11.078	10.7087	8.31707	8.28113	9.59622	5.73299	1.67386	0.483986	0.596646
ADPGK	9.62288	4.60745	29.6176	30.3276	27.423	28.0244	28.8481	7.11516	4.05446	0.0571264	0.152442
ADPRH	8.51561	6.60358	1.85655	1.53844	0.798733	0.779941	1.24342	7.55959	0.164482	0.0761584	0.185798
ADPRHL1	5.12699	2.75637	0.17326	0.35516	1.18917	1.49754	0.803782	3.94168	0.203919	0.210552	0.359859
ADPRHL2	24.6773	9.31275	24.3836	20.4134	22.5072	24.7621	23.0166	16.995	1.35432	0.575869	0.664448
ADPRM	8.98305	16.5366	4.69327	4.71476	3.84585	4.60236	4.46406	12.7598	0.349853	0.271153	0.420222
ADRA2C	0.861349	0.175676	0.164655	0.342391	0.829924	0.564532	0.475376	0.518513	0.916806	0.922299	0.941507
ADRB2	8.92569	3.50842	1.62696	2.14662	4.37096	4.45066	3.1488	6.21706	0.506477	0.452272	0.572864
ADRBK1	1.2106	0.67525	16.4923	17.784	21.3601	18.9746	18.6528	0.942925	19.7818	0.000239782	0.00347777
ADRBK2	0.793151	0.769266	2.34134	2.2312	1.66175	1.66747	1.97544	0.781208	2.5287	0.00692727	0.0313932
ADRM1	100.784	21.0926	62.0399	68.826	92.0581	73.0613	73.9963	60.9383	1.21428	0.7987	0.845162
ADSL	106.148	127.62	73.7683	75.4407	71.9258	76.9999	74.5337	116.884	0.637672	0.154896	0.297829
ADSS	5.34085	4.10962	33.7782	40.9516	30.0393	32.0087	34.1945	4.72523	7.23656	0.00070021	0.00634647
ADSSL1	0.425326	0.185548	2.24918	1.88128	1.07173	1.05028	1.56312	0.305437	5.11764	0.0198474	0.0699468
AEBP1	3.46218	0.373466	20.2717	21.0355	35.2152	32.32	27.2106	1.91782	14.1883	0.00442903	0.0225008
AEBP2	19.6302	47.8607	7.95786	7.87441	4.96361	6.61192	6.85195	33.7454	0.203048	0.307084	0.452864
AEN	4.96436	3.85979	32.3202	31.936	26.2081	28.2432	29.6769	4.41208	6.72628	0.000153834	0.00277516
AES	9.83263	4.57282	113.816	122.88	109.009	116.847	115.638	7.20273	16.0547	5.14632e-05	0.00177071
AFAP1	5.45405	1.7815	22.5293	22.2517	18.3473	17.7749	20.2258	3.61777	5.59067	0.0172656	0.0627259
AFAP1L1	3.20362	6.30053	1.67489	1.47833	5.55954	6.21819	3.73274	4.75208	0.785496	0.652153	0.727781
AFAP1L2	2.04994	6.39657	2.36629	1.89195	0.780611	0.858408	1.47431	4.22326	0.349094	0.421078	0.54776
AFF1	1.55997	1.57896	4.20206	4.2645	4.31283	4.22722	4.25165	1.56947	2.70898	1.34936e-07	0.000252464
AFF3	0.282622	0.197242	2.44744	2.41586	4.84426	4.86287	3.64261	0.239932	15.1818	0.0163747	0.0602582
AFF4	2.35216	4.37689	22.6594	23.5093	21.3889	23.1969	22.6886	3.36452	6.74349	0.0117595	0.04687
AFG3L1P	3.24239	2.6142	4.1726	4.45145	4.52301	3.9739	4.28024	2.92829	1.46169	0.1059	0.231664
AFG3L2	6.28945	6.00157	29.5226	27.6303	25.2084	27.4643	27.4564	6.14551	4.46772	0.000114348	0.00238696
AFMID	9.89987	22.8163	5.18043	5.44123	4.41573	5.78615	5.20589	16.3581	0.318246	0.333697	0.475469
AFTPH	3.2026	3.56282	7.10644	7.60167	5.60388	6.82116	6.78329	3.38271	2.00528	0.00218965	0.0134638
AGA	13.0258	16.4944	9.57161	8.52298	6.45679	7.53707	8.02211	14.7601	0.5435	0.123502	0.256524
AGAP1	0.67609	0.508521	4.525	4.77757	4.72297	4.93281	4.73959	0.592306	8.00193	4.96297e-05	0.00173797
AGAP2	0.00489345	0.0590848	0	0	0	0.066156	0.016539	0.0319891	0.517019	0.679201	0.750168
AGAP2-AS1	4.73294	0.618772	3.5522	4.26987	2.75115	1.80915	3.09559	2.67585	1.15686	0.872756	0.903453
AGAP3	1.568	0.490804	7.91698	9.34111	9.32783	7.736	8.58048	1.0294	8.33541	0.00422292	0.0217319
AGAP6	2.57226	1.51731	1.56028	1.80947	2.08639	2.26035	1.92912	2.04478	0.943437	0.863838	0.896958
AGAP9	1.60342	1.13756	1.28802	1.36786	1.77907	1.91625	1.5878	1.37049	1.15857	0.519856	0.61732
AGBL5	5.2356	1.19977	9.61975	9.69503	9.8887	9.3611	9.64115	3.21769	2.9963	0.192877	0.340126
AGFG1	2.74168	3.97381	12.3658	12.5536	12.2232	12.1446	12.3218	3.35775	3.66966	0.039728	0.117559
AGFG2	0.174632	0.211553	3.15967	3.1886	3.42263	2.47815	3.06226	0.193093	15.859	0.000717341	0.00644609
AGGF1	3.43767	3.21036	9.65073	9.84004	8.8701	10.3012	9.66553	3.32401	2.90779	6.76512e-05	0.00193659
AGK	19.7028	26.2083	14.8183	15.249	13.3397	13.9388	14.3365	22.9555	0.624532	0.22468	0.37383
AGL	2.81897	5.25135	4.38416	3.91975	4.02581	4.30465	4.15859	4.03516	1.03059	0.935667	0.952467
AGMAT	0.084578	0.692968	0.16958	0.211273	0.314029	0.399092	0.273494	0.388773	0.703479	0.769665	0.822144
AGO1	5.31159	8.28316	6.87706	6.54607	7.18646	7.27703	6.97166	6.79738	1.02564	0.925766	0.944222
AGO2	1.91903	0.761504	6.08488	6.92805	8.26054	7.94439	7.30447	1.34027	5.45	0.00757497	0.0337412
AGO3	2.67237	1.68306	2.96446	2.89574	2.59448	3.42943	2.97103	2.17772	1.36429	0.334121	0.475805
AGO4	1.04855	1.76813	2.7101	2.65573	2.55918	2.56553	2.62264	1.40834	1.86222	0.180224	0.326608
AGPAT1	17.5708	6.56886	39.014	33.3044	39.0113	40.1128	37.8606	12.0698	3.1368	0.112612	0.241033
AGPAT2	3.31872	1.06097	13.118	16.466	16.5736	13.1329	14.8226	2.18985	6.7688	0.00596424	0.0280797
AGPAT3	0.291866	0.750035	16.3909	17.773	16.3967	15.325	16.4714	0.52095	31.618	1.1312e-05	0.00110302
AGPAT4	0.697938	1.40243	2.74152	2.59548	1.96032	2.56819	2.46638	1.05018	2.34852	0.10272	0.226965
AGPAT5	12.7555	46.2892	18.24	18.2625	16.8677	17.219	17.6473	29.5223	0.597761	0.607672	0.690498
AGPS	12.6928	13.9382	15.5084	16.8667	12.5775	13.7392	14.673	13.3155	1.10195	0.298171	0.445307
AGRN	0.140021	0.042891	19.6968	30.7348	24.9957	15.8406	22.817	0.091456	249.486	0.00593661	0.0280126
AGT	8.05258	15.6968	0	0	0.312505	0.097655	0.10254	11.8747	0.00863517	0.199745	0.347602
AGTPBP1	1.71937	1.67794	4.43655	4.99054	4.92336	5.6211	4.99289	1.69866	2.93932	0.000815868	0.00697482
AGTRAP	41.9778	24.5193	9.1173	7.70179	9.80398	10.2057	9.2072	33.2486	0.27692	0.220544	0.36936
AHCTF1	2.63487	3.85186	12.8116	12.9615	11.6442	12.4232	12.4601	3.24336	3.84173	0.0150278	0.0564948
AHCY	67.3805	67.6689	74.5765	71.0957	62.4998	59.6857	66.9644	67.5247	0.991703	0.883418	0.911757
AHCYL1	14.0218	18.5563	33.9116	32.5351	30.6872	34.7496	32.9709	16.2891	2.02411	0.0544221	0.14675
AHCYL2	0.631042	0.803392	4.78618	5.16728	2.74871	2.99167	3.92346	0.717217	5.47039	0.0128369	0.0501567
AHDC1	0.827163	0.36922	7.85558	10.5453	13.179	8.53806	10.0295	0.598191	16.7663	0.00349429	0.0188565
AHI1	3.67296	5.88132	6.97106	6.52404	4.82301	5.31925	5.90934	4.77714	1.237	0.480404	0.594019
AHNAK	11.8034	10.9618	48.1812	57.2841	56.1614	55.3564	54.2458	11.3826	4.76568	0.00015671	0.00278399
AHNAK2	3.31781	2.41334	8.18981	8.46646	7.32007	7.29241	7.81719	2.86558	2.72796	0.0127704	0.0499565
AHR	1.17539	1.10057	9.49202	9.40584	10.8845	12.0525	10.4587	1.13798	9.19058	0.000648823	0.0060826
AHRR	1.18621	1.30217	5.21256	5.37489	9.11272	8.38672	7.02172	1.24419	5.64361	0.0104373	0.0428517
AHSA1	60.8141	34.4682	98.5372	97.2956	90.8845	99.0315	96.4372	47.6411	2.02424	0.161666	0.305709
AHSA2	1.11599	1.36268	7.96208	8.01191	7.93233	7.06544	7.74294	1.23933	6.24767	1.49739e-05	0.00115732
AHSG	0	0.008554	0	0	0	0	0	0.004277	0	0.5	0.602161
AIDA	6.42819	7.32688	26.624	26.8556	25.9624	30.0247	27.3667	6.87754	3.97914	3.92179e-05	0.00159236
AIF1L	5.18567	47.6061	0.167655	0.319902	0.416866	0.398963	0.325846	26.3959	0.0123446	0.434791	0.558852
AIFM1	11.0486	17.1903	14.6548	16.1261	29.0044	30.9317	22.6792	14.1194	1.60624	0.180602	0.326977
AIFM2	9.39787	8.16711	6.56644	6.39864	4.57605	4.42872	5.49246	8.78249	0.625388	0.0338362	0.104517
AIG1	17.0307	25.4792	7.53752	7.77255	5.47077	6.55542	6.83407	21.2549	0.321529	0.176711	0.322653
AIM1	0.359931	0.338834	16.3165	15.3599	16.1639	18.1378	16.4945	0.349382	47.2105	0.000104818	0.00231046
AIMP1	28.2831	37.0052	17.4796	19.2611	17.6627	21.1944	18.8995	32.6442	0.578953	0.1842	0.330974
AIMP2	76.6275	54.2581	23.1914	21.7819	26.8729	28.4492	25.0738	65.4428	0.383141	0.166221	0.310379
AIP	29.3969	11.4974	23.0422	24.6595	28.0649	23.0886	24.7138	20.4472	1.20867	0.716786	0.780686
AJUBA	10.635	12.5387	9.12454	22.8145	13.3978	23.7682	17.2763	11.5869	1.49102	0.212433	0.361424
AK1	205.608	227.21	38.1912	34.4902	35.687	32.8643	35.3082	216.409	0.163155	0.0360273	0.109275
AK2	28.1743	29.7277	23.7988	22.3743	18.3684	22.1421	21.6709	28.951	0.748538	0.00679086	0.0309141
AK3	11.8307	1.92061	22.5438	22.4687	16.1274	17.4465	19.6466	6.87564	2.85743	0.207408	0.356438
AK4	6.48388	12.2813	6.50622	7.07589	3.80037	4.06448	5.36174	9.38262	0.571455	0.384979	0.517507
AK5	11.6786	11.9065	19.4846	19.9338	14.4686	15.8735	17.4401	11.7926	1.4789	0.0241629	0.0814363
AK6	58.5278	65.8558	24.7414	26.3242	22.7126	26.4422	25.0551	62.1918	0.402868	0.0507134	0.139701
AKAP1	2.38086	4.10425	7.57304	8.15586	7.23862	7.35169	7.57981	3.24255	2.3376	0.109391	0.236418
AKAP10	4.91467	3.49863	9.91318	10.2825	9.04899	9.73151	9.74405	4.20665	2.31634	0.0533456	0.144801
AKAP11	1.75902	3.45088	13.3853	13.9029	10.7268	11.288	12.3257	2.60495	4.73166	0.00479525	0.0238978
AKAP12	0.774592	1.82713	21.2688	23.1065	25.485	26.0675	23.982	1.30086	18.4354	5.95753e-05	0.00186219
AKAP13	13.3712	11.9414	4.84357	5.33808	5.16291	5.26832	5.15322	12.6563	0.407166	0.0553118	0.14869
AKAP17A	0.370588	0.305027	5.2184	5.76776	6.49375	5.70756	5.79687	0.337807	17.1603	0.000205767	0.0031855
AKAP2	13.6524	3.73903	39.609	27.734	24.4885	18.6442	27.6189	8.69571	3.17616	0.0749909	0.18389
AKAP6	4.63732	10.1393	0.30621	0.44615	0.639792	0.853051	0.561301	7.38831	0.0759714	0.243318	0.392332
AKAP8	4.96582	3.90777	9.56101	10.0085	10.7979	11.1037	10.3678	4.43679	2.33677	0.0119532	0.0475117
AKAP8L	2.04093	0.928165	15.3321	15.2401	14.2251	13.4757	14.5683	1.48455	9.81327	0.0013555	0.00975974
AKAP9	9.86461	19.3145	5.01121	5.90122	4.288	4.91102	5.02786	14.5895	0.344621	0.290898	0.439028
AKIP1	39.0776	21.5215	16.4801	18.2825	11.8096	13.1803	14.9381	30.2995	0.493014	0.324124	0.467466
AKIRIN1	5.34706	11.4769	42.3357	43.9128	36.8979	37.0931	40.0599	8.41199	4.76224	0.0187804	0.0670939
AKIRIN2	14.1006	6.66683	19.5811	22.7951	23.1904	21.869	21.8589	10.3837	2.10512	0.185872	0.332502
AKNA	0.006982	0.048639	2.59604	2.6618	3.26064	2.19908	2.67939	0.0278105	96.3445	0.00112885	0.0086968
AKR1A1	70.899	73.4273	36.6743	34.5587	35.6579	35.5889	35.62	72.1632	0.493603	0.0111569	0.0451426
AKR1B1	252.89	338.792	126.459	121.772	133.05	128.187	127.367	295.841	0.430525	0.158005	0.30131
AKR1B10	2.27808	0.468792	0.554345	0.355428	0	0.505947	0.35393	1.37343	0.257697	0.459614	0.579037
AKR1C1	31.1119	9.92629	12.7339	14.1651	16.4879	16.2561	14.9108	20.5191	0.726678	0.689951	0.758737
AKR1C2	7.5531	3.1119	3.26513	3.84684	4.5297	4.29819	3.98497	5.3325	0.747298	0.652462	0.727941
AKR1C3	105.181	26.5856	3.66713	4.13539	4.47782	3.91539	4.04893	65.8833	0.0614562	0.36041	0.497134
AKR1E2	2.11433	0.534873	0	0	0	0	0	1.3246	0	0.34226	0.481968
AKR7A2	4.2724	1.83986	18.8217	18.7559	17.5874	18.9926	18.5394	3.05613	6.0663	0.0373118	0.112184
AKR7A3	0.875689	0.278282	0	0	0.789669	0.513791	0.325865	0.576986	0.564772	0.557382	0.648406
AKT1	6.74735	1.93737	74.0524	70.0987	81.7606	77.8683	75.945	4.34236	17.4893	0.000192946	0.00307422
AKT1S1	1.12343	0.217993	19.6299	21.2163	26.8537	21.9623	22.4155	0.67071	33.4206	0.000422146	0.00468546
AKT2	0.803121	0.272606	16.2575	20.5507	22.836	21.284	20.2321	0.537863	37.6156	0.000587649	0.00572814
AKT3	2.38432	3.50421	13.3266	12.4385	10.2755	11.7229	11.9409	2.94427	4.05563	0.0010149	0.00807546
AKTIP	8.93214	13.444	8.45877	7.3556	6.87669	7.80486	7.62398	11.1881	0.681437	0.354706	0.492045
ALAD	12.266	10.3295	17.3686	14.8968	14.226	14.1719	15.1658	11.2978	1.34237	0.0732446	0.181373
ALAS1	38.1305	69.1904	34.1442	31.909	25.814	26.3847	29.563	53.6605	0.550926	0.360917	0.497466
ALB	0.031122	0.066081	0	0	0	0	0	0.0486015	0	0.21979	0.368719
ALCAM	9.75309	9.36195	89.5145	89.7162	88.0531	95.5647	90.7121	9.55752	9.49118	1.50627e-05	0.00115732
ALDH16A1	0.128401	0.032015	4.3799	7.23929	13.9894	9.49653	8.77628	0.080208	109.419	0.0232978	0.0792137
ALDH18A1	22.2764	28.3389	38.1172	36.3639	36.0074	35.8935	36.5955	25.3077	1.44603	0.158349	0.301658
ALDH1A1	979.167	531.241	0	0	0	0	0	755.204	0	0.183536	0.330415
ALDH1A2	0.840909	0.251902	0	0	0	0.0398536	0.00996341	0.546405	0.0182345	0.31935	0.463284
ALDH1A3	0	0.168019	25.3696	26.115	12.5424	13.417	19.361	0.0840095	230.462	0.0136352	0.0525081
ALDH1B1	66.5189	69.4784	63.0253	61.4097	40.3952	42.891	51.9303	67.9987	0.763695	0.0711622	0.17756
ALDH1L2	4.28146	3.95809	2.15209	2.17	2.3378	2.89649	2.38909	4.11977	0.579909	0.00418435	0.0215758
ALDH2	6.32019	0.644106	19.8788	20.7887	16.4982	16.3155	18.3703	3.48215	5.27557	0.0821322	0.195437
ALDH3A2	7.14982	3.2206	16.3045	17.0088	15.9873	16.1529	16.3634	5.18521	3.15578	0.10701	0.233079
ALDH3B1	36.5567	6.67518	1.14454	1.25391	2.14307	1.97689	1.6296	21.616	0.0753889	0.408616	0.536843
ALDH4A1	2.49597	0.303553	4.67797	4.61133	5.37077	4.8318	4.87297	1.39976	3.48129	0.187288	0.333684
ALDH5A1	0.411647	0.830658	1.64864	1.5867	0.961061	1.19036	1.34669	0.621152	2.16805	0.096071	0.216751
ALDH6A1	10.1141	10.7462	3.09375	2.85897	2.71755	2.33758	2.75196	10.4301	0.263847	0.00681595	0.030996
ALDH7A1	17.1847	23.8969	33.2328	36.1645	23.9933	27.2943	30.1712	20.5408	1.46884	0.133764	0.271025
ALDH9A1	68.1536	103.302	43.9729	41.9374	36.4245	39.9036	40.5596	85.7277	0.473121	0.233788	0.382692
ALDOA	1300.97	1032.97	284.343	266.96	286.496	276.262	278.515	1166.97	0.238665	0.094995	0.215512
ALDOB	0	0.005869	0	0	0	0	0	0.0029345	0	0.5	0.602161
ALDOC	5.69316	3.93306	3.55331	3.10933	2.08443	1.7328	2.61997	4.81311	0.54434	0.195145	0.342511
ALG1	5.42691	1.43019	6.0916	6.29156	6.79605	7.43575	6.65374	3.42855	1.94068	0.348448	0.48741
ALG10	2.89703	2.02213	1.59298	1.24599	2.49646	2.94847	2.07097	2.45958	0.842004	0.561212	0.651439
ALG11	12.3864	25.2638	7.19907	7.51746	3.97214	7.53099	6.55492	18.8251	0.348201	0.303253	0.44944
ALG12	17.636	5.94533	6.28472	6.71509	8.90597	6.74311	7.16222	11.7907	0.607448	0.573055	0.662252
ALG13	6.26196	5.17109	8.24433	7.97739	7.4623	8.77235	8.11409	5.71652	1.41941	0.0892973	0.206959
ALG14	16.7926	14.917	7.9142	6.2657	7.63005	8.83108	7.66026	15.8548	0.483151	0.0266225	0.0878276
ALG2	2.66875	1.23546	10.7485	11.7584	10.4642	11.1472	11.0296	1.95211	5.6501	0.0268132	0.0883452
ALG3	37.7289	11.3528	12.6613	10.6296	14.7735	12.4336	12.6245	24.5408	0.514428	0.531878	0.627117
ALG5	47.2421	26.8235	17.4441	17.8583	17.8009	18.7236	17.9567	37.0328	0.484886	0.31266	0.458044
ALG6	5.73701	7.15247	3.2592	3.52512	2.81156	3.68764	3.32088	6.44474	0.515286	0.121739	0.254404
ALG8	39.1386	41.7873	25.6453	26.0866	22.4826	23.1037	24.3295	40.4629	0.60128	0.00976912	0.0407342
ALG9	4.53857	2.61393	5.70373	5.19874	5.27541	5.42356	5.40036	3.57625	1.51006	0.30577	0.451688
ALKBH1	6.74958	8.42939	5.47203	4.61849	5.29856	6.23776	5.40671	7.58949	0.712394	0.197335	0.345151
ALKBH2	11.9863	10.3545	9.11432	7.81983	6.77278	8.53055	8.05937	11.1704	0.721493	0.0942119	0.214475
ALKBH3	17.0546	12.4567	13.8357	13.7077	11.9977	13.5775	13.2797	14.7556	0.899973	0.635882	0.714249
ALKBH4	1.82313	4.04965	4.40118	5.14711	5.03103	4.51019	4.77238	2.93639	1.62525	0.341135	0.481421
ALKBH5	11.8618	9.29749	21.907	22.0331	20.7673	21.0219	21.4323	10.5797	2.0258	0.0610608	0.160071
ALKBH6	0.050332	0.0667998	4.09749	3.27674	5.32322	4.52963	4.30677	0.0585659	73.5371	0.0021544	0.0133284
ALKBH7	10.3079	1.17532	5.46066	7.32808	8.20911	5.4683	6.61654	5.74159	1.15239	0.879743	0.90889
ALKBH8	2.79914	4.28685	5.20068	4.69172	5.65187	5.98951	5.38344	3.543	1.51946	0.211166	0.360204
ALMS1	0.574555	0.546765	2.59199	2.88843	2.64087	2.62411	2.68635	0.56066	4.79141	4.24805e-05	0.00165749
ALOX5AP	2.45317	1.12996	2.20395	0.77151	0.773207	0.913991	1.16566	1.79157	0.65064	0.509436	0.609045
ALPK1	2.56634	4.95403	1.48058	1.38741	1.11666	1.25665	1.31032	3.76019	0.348473	0.287516	0.435581
ALPK2	17.934	21.054	3.19519	3.08571	5.36767	5.35837	4.25173	19.494	0.218104	0.0356417	0.108432
ALPK3	7.87486	4.2907	1.47376	1.36767	1.33159	1.34463	1.37941	6.08278	0.226773	0.231658	0.380728
ALPL	333.645	19.4454	16.93	14.2202	26.018	24.0257	20.2985	176.545	0.114976	0.5017	0.603542
ALS2	4.5755	14.2969	8.12029	7.14174	7.12227	7.67586	7.51504	9.43622	0.796404	0.76039	0.815028
ALS2CL	2.11241	3.51607	0	0.0593955	0.0181192	0.0179852	0.023875	2.81424	0.00848363	0.156768	0.299998
ALYREF	5.41628	5.12271	87.7875	84.1634	94.4809	96.8546	90.8216	5.26949	17.2354	8.57182e-05	0.00213838
AMACR	3.03944	1.92475	5.35931	6.31162	5.66634	6.5546	5.97297	2.4821	2.40642	0.0535902	0.145195
AMBP	0	0.140187	0	0	0	0	0	0.0700935	0	0.5	0.602161
AMBRA1	2.27184	0.638301	5.90434	5.89563	5.77948	5.93134	5.8777	1.45507	4.03945	0.11576	0.245803
AMD1	25.6295	43.0903	63.1335	64.5905	53.2371	60.8261	60.4468	34.3599	1.75922	0.183024	0.329811
AMDHD2	0.668593	0.038367	3.96496	5.27297	5.55215	5.0436	4.95842	0.35348	14.0274	0.00151335	0.0104605
AMFR	6.65369	9.32944	27.3339	27.4565	24.155	26.807	26.4381	7.99156	3.30825	0.0118379	0.0471247
AMIGO2	10.6271	8.06355	19.4979	18.2857	25.8865	26.181	22.4628	9.34532	2.40364	0.00585077	0.0277636
AMIGO3	0.465292	0.07774	1.47778	1.39562	2.21759	1.31921	1.60255	0.271516	5.90223	0.0158165	0.058849
AMMECR1	3.91326	3.57331	5.84794	6.605	6.80246	7.32639	6.64545	3.74329	1.7753	0.00116468	0.00888264
AMMECR1L	3.12797	4.8549	8.33955	8.20485	9.39768	9.39287	8.83374	3.99144	2.21317	0.0791856	0.190708
AMN1	4.20695	6.9044	3.465	4.63681	2.55157	2.66971	3.33077	5.55567	0.599526	0.32474	0.468147
AMOT	1.07738	0.752677	2.47728	2.50208	2.75855	3.08354	2.70536	0.915028	2.95659	0.00616223	0.0287323
AMOTL1	11.7947	16.8704	20.5029	20.5147	17.7071	19.7088	19.6084	14.3326	1.3681	0.269253	0.41867
AMOTL2	6.85957	6.85141	20.6347	22.4996	15.7366	29.4488	22.0799	6.85549	3.22076	0.0127057	0.0498075
AMPD2	6.81667	1.65326	18.5802	17.1546	19.2808	16.5664	17.8955	4.23497	4.22566	0.102981	0.22729
AMPD3	0.0693501	1.14839	6.8678	7.43336	4.13714	3.86757	5.57647	0.60887	9.15872	0.00955138	0.0400815
AMPH	2.27857	4.01568	0	0.089133	0.456562	0.292886	0.209645	3.14713	0.0666148	0.178776	0.325097
AMT	0.458734	0.652732	4.38461	4.02562	2.06093	1.81523	3.0716	0.555733	5.52711	0.0304272	0.0967951
AMY2B	1.71794	0.980522	0.078948	0.061202	0.266702	0.288742	0.173899	1.34923	0.128887	0.185607	0.33218
AMZ2	41.2722	27.1632	41.6678	46.3968	32.3052	37.0469	39.3542	34.2177	1.15011	0.597288	0.682429
AMZ2P1	4.63774	5.00474	2.34485	2.86824	2.33939	2.41768	2.49254	4.82124	0.516992	0.0086747	0.0372785
ANAPC1	2.8146	5.67699	9.69127	9.41148	8.92003	9.53277	9.38889	4.24579	2.21134	0.168657	0.312786
ANAPC10	11.2959	12.2024	6.9954	6.68115	5.64747	5.48832	6.20308	11.7492	0.527958	0.00554567	0.0265819
ANAPC11	146.005	103.235	26.469	28.1124	25.751	29.1839	27.3791	124.62	0.219701	0.137404	0.27584
ANAPC13	150.295	120.989	49.5175	44.9572	38.3108	44.9815	44.4417	135.642	0.327641	0.0946309	0.214909
ANAPC15	49.3391	42.5187	26.5634	26.7672	26.6175	30.0385	27.4967	45.9289	0.598679	0.0998729	0.222948
ANAPC16	27.2184	22.6345	14.7419	14.1108	12.0127	11.0737	12.9848	24.9264	0.520924	0.0868147	0.202785
ANAPC2	1.00556	0.180342	12.8093	12.3388	13.9086	11.3548	12.6029	0.592951	21.2545	0.000103045	0.00231046
ANAPC4	8.40605	12.5608	13.8688	13.7445	12.0228	12.6836	13.0799	10.4834	1.24767	0.423182	0.549298
ANAPC5	96.6128	113.626	52.9614	52.4361	50.9619	43.9148	50.0686	105.12	0.476301	0.0822058	0.195541
ANAPC7	12.7733	13.3419	22.4242	22.3133	20.7144	23.58	22.258	13.0576	1.7046	0.000167486	0.0028787
ANG	1.86138	1.75855	0	0.808423	0.110236	1.2346	0.538315	1.80997	0.297417	0.0209242	0.0729815
ANGEL1	6.24075	2.62114	5.70645	4.8557	3.75006	3.55149	4.46592	4.43095	1.00789	0.987824	0.990926
ANGEL2	3.92686	8.17336	9.3922	8.56351	7.30088	7.85945	8.27901	6.05011	1.36841	0.479913	0.59358
ANGPT1	3.27405	1.88546	1.83725	2.16055	2.68743	2.84303	2.38206	2.57975	0.92337	0.825349	0.866361
ANGPTL1	0.381187	0.616499	0	0	0	0	0	0.498843	0	0.147457	0.289256
ANGPTL2	9.7068	1.07354	6.82276	6.75854	6.46691	6.34025	6.59712	5.39017	1.22392	0.826439	0.867089
ANGPTL3	0	0.017878	0	0	0	0	0	0.008939	0	0.5	0.602161
ANGPTL4	5.16364	0.178549	3.86857	4.53935	4.55813	4.75566	4.43043	2.67109	1.65866	0.608471	0.691035
ANGPTL5	0	0.014832	0	0	0	0	0	0.007416	0	0.5	0.602161
ANGPTL7	16.0121	3.54652	0	0	0.443175	0.572138	0.253828	9.77929	0.0259557	0.368748	0.503491
ANK1	1.73837	1.4139	0.791776	0.996019	0.781236	0.676669	0.811425	1.57614	0.514819	0.0932795	0.21315
ANK2	3.28762	5.29075	1.74581	1.54839	1.55189	1.83658	1.67067	4.28919	0.389507	0.231054	0.380069
ANK3	0.410189	1.25841	0.863406	0.790557	0.799426	0.90972	0.840777	0.834298	1.00777	0.990279	0.992857
ANKDD1A	0.100872	0.659897	0.156396	0.434648	0.162253	0.27596	0.257314	0.380385	0.676458	0.73636	0.796189
ANKEF1	0.286575	0.184676	0.976177	0.594018	0.440762	0.564261	0.643805	0.235626	2.73232	0.0338719	0.104578
ANKFY1	18.1382	6.61827	11.8902	4.92382	11.7242	11.4246	9.99069	12.3783	0.807116	0.750897	0.807696
ANKH	1.07946	0.695152	1.9559	2.08183	4.41614	4.38785	3.21043	0.887309	3.61817	0.0393007	0.116711
ANKHD1	4.3901	4.16363	5.82323	2.97183	8.8121	1.22344	4.70765	4.27686	1.10072	0.812795	0.856135
ANKHD1-EIF4EBP3	2.90224	2.54474	4.60393	7.43541	0.314875	8.70883	5.26576	2.72349	1.93346	0.265327	0.415121
ANKIB1	6.05638	9.11053	14.383	15.8504	12.2577	13.4543	13.9864	7.58345	1.84433	0.096039	0.216717
ANKLE2	5.9308	3.7516	28.2402	28.4996	20.4568	21.1994	24.599	4.8412	5.08118	0.00133845	0.0096956
ANKMY2	21.0884	18.9287	8.9858	8.42055	6.33702	7.39798	7.78534	20.0086	0.3891	0.0190016	0.0675711
ANKRA2	9.09925	8.7722	6.08442	5.8963	4.91297	5.27427	5.54199	8.93573	0.620206	0.000435804	0.00478351
ANKRD1	226.305	2221.84	126.326	138.792	151.458	171.28	146.964	1224.07	0.120062	0.475657	0.590212
ANKRD10	48.9023	114.982	13.1175	13.8884	12.5313	13.0082	13.1363	81.942	0.160313	0.284978	0.43334
ANKRD11	2.97998	3.05924	11.1931	13.3277	14.8561	13.42	13.1992	3.01961	4.37116	0.000860323	0.00720438
ANKRD12	8.54043	10.6016	3.17255	3.35069	2.89109	3.28118	3.17388	9.57104	0.331613	0.0989816	0.221638
ANKRD13A	20.248	25.6016	24.0721	23.8017	20.6985	22.529	22.7753	22.9248	0.993477	0.964859	0.973481
ANKRD13B	0.306095	0.38157	2.4422	2.6055	2.40419	1.82664	2.31963	0.343832	6.7464	0.000963596	0.00775674
ANKRD13C	11.9998	5.66603	7.99451	8.44402	7.88614	8.50942	8.20852	8.8329	0.929313	0.876102	0.906167
ANKRD13D	2.01996	0.737626	6.42992	7.70029	8.50825	7.21191	7.4626	1.37879	5.41242	0.0159559	0.0592163
ANKRD17	13.7266	18.6561	16.5906	17.6628	15.425	15.2451	16.2309	16.1913	1.00244	0.989857	0.992661
ANKRD2	4.8326	1.32306	0	0.204776	0.133935	0.200403	0.134778	3.07783	0.0437901	0.342113	0.481916
ANKRD26	2.28621	4.05009	4.32353	4.7457	3.21468	3.80779	4.02293	3.16816	1.2698	0.501392	0.603227
ANKRD27	7.8185	4.86347	5.30984	5.61623	5.84656	5.69943	5.61802	6.34099	0.885985	0.710278	0.775791
ANKRD28	16.8611	65.6857	22.105	21.7867	25.0343	27.2236	24.0374	41.2734	0.582394	0.608514	0.691035
ANKRD29	0.170797	0.04253	1.74453	2.31175	1.25913	1.40589	1.68033	0.106663	15.7535	0.00495112	0.0243904
ANKRD33B	0.201096	0.432458	0.689907	0.521291	0.331134	0.355305	0.474409	0.316777	1.49761	0.378616	0.511749
ANKRD36	2.21073	4.00643	0.363695	0.494345	0.888006	0.781595	0.63191	3.10858	0.203279	0.216004	0.364899
ANKRD36B	2.9063	2.49914	0.82912	0.382518	0.87953	0.859142	0.737577	2.70272	0.272902	0.0213041	0.0738732
ANKRD36BP1	11.355	53.2161	0	0	0	0	0	32.2855	0	0.366169	0.501781
ANKRD36C	4.14939	2.74962	0.387396	0.648673	0.282315	0.468371	0.446689	3.4495	0.129494	0.142075	0.282233
ANKRD37	4.83442	2.4542	2.00768	1.31538	1.51526	1.67295	1.62782	3.64431	0.446673	0.336078	0.477399
ANKRD39	20.1284	19.45	8.02661	6.97455	6.93519	7.33584	7.31805	19.7892	0.3698	0.000679956	0.0062319
ANKRD40	40.7831	75.222	23.008	22.2073	21.3646	23.2236	22.4508	58.0026	0.387066	0.286986	0.43511
ANKRD42	1.08078	1.98826	0.963553	1.46084	1.24992	1.783	1.36433	1.53452	0.889094	0.774198	0.825437
ANKRD44	2.10865	18.0581	0.910171	0.659275	1.4998	1.79102	1.21507	10.0834	0.120502	0.466119	0.58374
ANKRD46	3.78121	4.22431	3.04767	2.77406	2.79332	2.9669	2.89549	4.00276	0.723372	0.102021	0.225896
ANKRD49	14.1856	9.80411	5.01937	4.32066	4.45765	5.13558	4.73332	11.9948	0.394613	0.183929	0.33077
ANKRD50	2.41718	2.97637	10.4457	10.0908	9.40627	10.3456	10.0721	2.69678	3.73486	0.000800255	0.00690899
ANKRD52	2.90369	0.631014	26.8535	25.9678	24.5838	24.7061	25.5278	1.76735	14.4441	0.00963848	0.0403307
ANKRD54	3.58906	6.17939	11.026	9.94615	11.8218	11.1335	10.9819	4.88422	2.24844	0.109498	0.236532
ANKRD9	0.035517	0.064575	2.22139	3.02693	2.92666	2.09327	2.56706	0.050046	51.294	0.0017772	0.0116906
ANKS1A	3.43539	3.59353	4.17453	4.18938	4.78418	4.85453	4.50066	3.51446	1.28061	0.00899301	0.0383403
ANKS3	0.686788	0.405768	3.14854	4.10161	4.79322	3.89462	3.9845	0.546278	7.2939	0.000931687	0.00757437
ANKS6	2.90962	0.903112	4.11619	3.59775	4.43026	4.08556	4.05744	1.90637	2.12836	0.270229	0.419385
ANKZF1	10.954	6.64548	7.54512	7.95088	6.06193	6.3461	6.97601	8.79974	0.792752	0.550085	0.643084
ANLN	93.1916	232.511	124.067	125.194	108.913	117.428	118.901	162.851	0.730118	0.6416	0.719253
ANO10	53.2847	21.103	16.9684	17.0401	16.3398	17.4396	16.947	37.1938	0.455639	0.427472	0.552785
ANO6	6.06256	6.12989	20.4211	21.9741	20.6424	22.017	21.2636	6.09622	3.488	4.42309e-05	0.00168101
ANO8	0.031993	0.022371	2.73141	4.34518	5.00385	4.03099	4.02785	0.027182	148.181	0.00355974	0.0191309
ANOS1	0.376995	0.032002	1.30522	1.05889	1.83494	2.09027	1.57233	0.204498	7.68869	0.0106966	0.0436971
ANP32A	8.35145	9.04701	86.3768	76.7796	71.0247	81.6714	78.9631	8.69923	9.07702	0.000198593	0.00313748
ANP32AP1	0.390882	0.004989	5.95165	5.57282	4.62748	5.10162	5.31339	0.197935	26.844	0.000138336	0.00263743
ANP32B	44.4011	24.6012	106.407	111.29	116.943	129.569	116.052	34.5011	3.36372	0.035012	0.107047
ANP32E	117.614	274.7	65.3811	62.7109	62.4354	73.5661	66.0234	196.157	0.336584	0.345461	0.48437
ANPEP	8.87146	1.99335	8.56948	8.50901	47.9528	44.6913	27.4306	5.43241	5.04944	0.136874	0.275113
ANTXR1	41.4654	17.714	58.0695	56.2769	56.8542	58.7738	57.4936	29.5897	1.94303	0.255513	0.405028
ANTXR2	12.0786	10.9816	45.1124	47.6876	48.905	50.0586	47.9409	11.5301	4.15788	7.4042e-06	0.000951958
ANXA1	757.815	808.867	304.262	297.308	241.467	279.159	280.549	783.341	0.358144	0.00740051	0.0331037
ANXA10	2.15917	0.665728	4.23105	5.43107	4.38731	4.3187	4.59203	1.41245	3.25111	0.111447	0.239518
ANXA11	8.86652	6.01006	36.606	42.5182	42.034	32.7968	38.4887	7.43829	5.1744	0.000345166	0.00415184
ANXA2	2380.2	2509.62	1076.07	1269.97	915.173	1040.28	1075.38	2444.91	0.439842	0.000419429	0.00468354
ANXA2P1	0.730462	0.94058	9.09692	7.98365	6.53521	6.97306	7.64721	0.835521	9.15262	0.000979151	0.00785642
ANXA2P2	27.4537	50.3945	243.138	221.054	206.132	225.893	224.054	38.9241	5.75618	0.00603048	0.0282783
ANXA2P3	0.109834	0.115165	12.8444	13.3255	4.87849	5.41276	9.1153	0.1125	81.0252	0.0295237	0.0946087
ANXA3	8.88883	3.73199	28.3177	29.8662	13.4745	13.7011	21.3399	6.31041	3.3817	0.0439341	0.126672
ANXA4	42.4924	24.3517	17.9081	17.388	12.032	14.0111	15.3348	33.422	0.458823	0.289984	0.438052
ANXA5	1286.94	1088.03	755.32	745.855	598.655	655.479	688.827	1187.49	0.580072	0.0909805	0.209741
ANXA6	48.7279	152.376	282.176	264.205	240.261	237.483	256.031	100.552	2.54626	0.192843	0.340111
ANXA7	156.77	176.691	63.1816	61.758	55.2802	61.0666	60.3216	166.731	0.361791	0.05286	0.143931
AOX1	11.9973	27.1312	2.55462	2.06394	4.3166	4.70835	3.41087	19.5643	0.174342	0.276927	0.425345
AP1AR	5.96524	2.66058	9.23893	11.6322	8.29122	9.32015	9.62063	4.31291	2.23066	0.148646	0.290656
AP1B1	11.1219	2.56054	26.3717	26.7824	31.8402	28.2533	28.3119	6.84123	4.13842	0.103041	0.227346
AP1G1	20.2026	27.6756	23.5452	22.7305	19.9966	21.4468	21.9298	23.9391	0.916065	0.685696	0.755685
AP1G2	1.82702	3.16953	4.65751	4.53994	3.05903	2.50212	3.68965	2.49827	1.47688	0.281945	0.430126
AP1M1	34.8826	9.73494	42.4919	43.5198	49.8603	44.1484	45.0051	22.3088	2.01737	0.318028	0.46198
AP1M2	2.31933	1.97492	0.551677	0.405731	0.461299	0.28724	0.426487	2.14712	0.198632	0.0435665	0.125819
AP1S1	8.78067	3.0022	75.8462	65.3264	53.9993	59.2236	63.5989	5.89144	10.7951	0.000478174	0.00505052
AP1S2	8.24689	16.8676	67.3586	67.5194	73.5875	83.1233	72.8972	12.5572	5.80519	0.00350196	0.0188778
AP1S3	0.548099	0.785254	2.12677	2.43079	1.14753	1.59052	1.82391	0.666676	2.73582	0.0219178	0.075482
AP2A1	3.86613	0.570596	36.0585	40.5803	45.6022	37.7603	40.0003	2.21836	18.0315	0.000250451	0.00355812
AP2A2	1.32112	0.692712	19.3252	19.3791	20.9541	19.3879	19.7616	1.00691	19.6259	7.81121e-06	0.000956107
AP2B1	21.9383	30.7518	88.3785	85.0232	73.8203	78.7413	81.4908	26.345	3.09321	0.00738478	0.0330662
AP2M1	673.843	475.646	268.526	247.64	243.647	247.205	251.755	574.745	0.438029	0.188514	0.335094
AP2S1	90.0533	23.3511	113.765	106.035	98.5882	98.3189	104.177	56.7022	1.83726	0.38765	0.519604
AP3B1	22.2319	39.6439	28.2425	30.0698	27.3166	29.1251	28.6885	30.9379	0.927293	0.839089	0.876709
AP3D1	2.78519	1.18801	39.792	40.6467	45.2135	41.991	41.9108	1.9866	21.0967	1.17399e-05	0.00110302
AP3M1	25.3537	33.6071	16.6364	17.6665	15.1229	18.2464	16.9181	29.4804	0.573875	0.19395	0.341329
AP3M2	13.4626	15.1423	12.8991	11.873	9.27943	9.21801	10.8174	14.3025	0.75633	0.0618111	0.161424
AP3S1	64.4411	38.8735	62.4798	61.8552	54.5905	62.7976	60.4308	51.6573	1.16984	0.616332	0.698098
AP3S2	12.3249	16.2547	6.72539	9.09042	8.57786	10.706	8.77491	14.2898	0.61407	0.177371	0.323402
AP4B1	9.25716	8.56474	5.92654	5.28513	6.15665	5.54889	5.7293	8.91095	0.642951	0.0249534	0.083627
AP4E1	2.80179	4.22106	6.98973	6.37911	6.05731	6.36255	6.44717	3.51143	1.83605	0.130065	0.265916
AP4M1	16.092	8.29173	10.6838	9.70998	12.0021	10.5865	10.7456	12.1919	0.881374	0.774062	0.82536
AP5B1	0.606504	0.733846	2.80984	3.13486	3.27997	2.90409	3.03219	0.670175	4.52448	4.58939e-05	0.00168101
AP5M1	17.6362	35.0833	13.029	12.9978	10.972	12.2157	12.3036	26.3598	0.466757	0.352947	0.491029
AP5S1	13.9171	6.51316	7.13781	8.66454	8.22618	8.01352	8.01051	10.2151	0.784181	0.657913	0.732837
AP5Z1	0.737719	0.208278	2.67566	4.53072	5.39621	3.84975	4.11309	0.472998	8.69577	0.00493733	0.024376
APAF1	1.26023	2.1376	9.04876	9.06567	7.68707	8.39807	8.54989	1.69891	5.03257	0.0044116	0.0224296
APBA1	0.990496	0.312037	2.48203	3.02412	3.12842	2.78145	2.854	0.651266	4.38224	0.0598523	0.157755
APBA2	0.028026	0.018756	4.75562	4.4906	4.90231	4.0859	4.55861	0.023391	194.887	0.000133993	0.00259337
APBA3	1.26909	0.238192	2.41922	3.38726	6.0929	3.62308	3.88061	0.753639	5.14917	0.0295304	0.0946087
APBB1	1.16851	0.766297	12.0297	13.7064	10.876	9.35663	11.4922	0.967406	11.8794	0.00101778	0.00808359
APBB1IP	0.064315	0.006542	0	0	0	0	0	0.0354285	0	0.435466	0.559476
APBB2	4.24848	5.21254	13.0833	13.7071	11.0177	12.2398	12.512	4.73051	2.64495	0.000924228	0.00753712
APBB3	2.11848	0.374562	4.4745	4.097	4.10228	4.07785	4.1879	1.24652	3.35968	0.179797	0.32632
APC	6.99813	12.3622	4.91833	4.94375	5.13912	5.28294	5.07104	9.68019	0.523857	0.335262	0.476845
APCDD1	0	0.128838	0.125424	0.060386	0.654112	0.472771	0.328173	0.064419	5.09436	0.16719	0.311191
APCDD1L	0.595265	0.724075	2.08873	2.37531	18.0398	15.8494	9.5883	0.65967	14.535	0.127702	0.262344
APCS	0	0	0	0	0	0	0	0	NA	NA	2
APEH	30.8846	13.9555	30.8275	29.7093	34.2617	31.3905	31.5473	22.42	1.4071	0.474477	0.58953
APELA	0	0.065434	0	0	0	0	0	0.032717	0	0.5	0.602161
APEX1	246.893	210.608	139.988	125.281	123.334	139.648	132.063	228.751	0.577322	0.101546	0.225111
APEX2	25.3702	28.1324	17.8066	15.2707	17.9966	17.3867	17.1151	26.7513	0.639787	0.0506432	0.139633
APH1A	19.5942	10.6178	45.0077	44.6931	22.103	44.1767	38.9951	15.106	2.58144	0.034075	0.105032
APH1B	10.6457	12.9953	6.45575	5.7782	5.37765	5.35675	5.74209	11.8205	0.485775	0.108282	0.234758
API5	37.4532	58.9485	38.2469	37.2797	31.3772	33.8887	35.1981	48.2008	0.730239	0.436663	0.560574
APIP	24.2199	23.5964	15.4474	16.9087	12.8273	15.2392	15.1057	23.9081	0.63182	0.000933536	0.00758469
APITD1	6.00255	4.15229	7.59475	6.70932	6.67634	9.27877	7.5648	5.07742	1.48989	0.158093	0.301389
APLF	0.469948	0.617994	1.07845	1.17851	1.46392	1.51894	1.30995	0.543971	2.40813	0.00456919	0.0230785
APLN	0.721014	0.081879	7.8979	6.22756	6.10123	7.39694	6.90591	0.401446	17.2026	0.000365151	0.00430845
APLP2	78.943	33.9269	100.062	96.0996	114.466	121.492	108.03	56.4349	1.91424	0.244164	0.392852
APMAP	60.0523	26.4852	70.4655	72.2752	69.9622	73.0889	71.448	43.2687	1.65126	0.341541	0.481607
APOA1	1.10582	2.18206	0	0	0	0	0	1.64394	0	0.20139	0.349501
APOA1BP	43.3043	13.0298	36.0032	32.1831	31.0297	29.1624	32.0946	28.1671	1.13944	0.838496	0.876349
APOA2	0	0	0	0	0	0	0	0	NA	NA	2
APOA4	0	0	0	0	0	0	0	0	NA	NA	2
APOB	0	0.012066	0	0	0	0	0	0.006033	0	0.5	0.602161
APOBEC2	9.0752	25.0844	1.84495	1.10461	3.197	3.26668	2.35331	17.0798	0.137783	0.315897	0.460189
APOBEC3B	15.9497	33.4223	23.8577	21.0971	23.6457	24.5895	23.2975	24.686	0.943753	0.899734	0.924583
APOBEC3C	86.5898	95.4985	49.2482	43.1428	37.058	34.4099	40.9647	91.0442	0.449943	0.00903367	0.0384509
APOBEC3G	2.80621	7.52397	2.57024	2.4594	3.11123	2.56053	2.67535	5.16509	0.517968	0.482367	0.595499
APOC1	0.232777	1.22722	1.81254	1.67796	0	1.31371	1.20105	0.729997	1.64529	0.529381	0.625579
APOC2	0	0	0	0	0	0	0	0	NA	NA	2
APOC3	0	0.240194	0	0	0	0	0	0.120097	0	0.5	0.602161
APOC4-APOC2	0	0.01109	0	0	0	0	0	0.005545	0	0.5	0.602161
APOD	0.008598	0.059595	0	0	0	0	0	0.0340965	0	0.408782	0.536843
APOE	0	0.0196007	0.479284	0.529822	0.208262	0.414129	0.407874	0.00980035	41.6184	0.0102729	0.0423513
APOH	0.024455	0.0238	0	0	0	0	0	0.0241275	0	0.00864077	0.0372016
APOL1	0.74431	2.09389	0.211684	0.35437	0.249558	0.542387	0.3395	1.4191	0.239236	0.353094	0.491129
APOL2	14.9845	29.4597	7.12732	8.24712	6.55311	6.80013	7.18192	22.2221	0.323188	0.284822	0.433152
APOL3	0.535145	2.06065	0.796835	0.736149	0.580061	0.540776	0.663455	1.2979	0.511176	0.557871	0.648613
APOL4	1.03052	3.12645	0	0.060367	0	0.05879	0.0297892	2.07849	0.0143322	0.300941	0.44728
APOL6	2.70739	4.30758	1.52727	1.4174	1.18276	1.41168	1.38478	3.50749	0.394806	0.227069	0.376084
APOLD1	1.17526	1.01112	1.02505	1.26642	1.67029	1.71129	1.41826	1.09319	1.29736	0.153673	0.296509
APOM	4.88398	5.25929	1.00592	0	2.11546	1.69532	1.20418	5.07164	0.237433	0.00190177	0.0122215
APOO	20.1918	21.6035	36.388	31.3796	28.6654	31.9946	32.1069	20.8977	1.53639	0.00348078	0.0188224
APOOL	13.881	47.3032	3.63622	4.01809	4.04986	4.9065	4.15267	30.5921	0.135743	0.35878	0.496017
APOPT1	11.4659	7.407	4.89358	7.7988	4.89816	5.48866	5.7698	9.43648	0.611436	0.299074	0.44583
APP	24.8681	13.7868	130.751	136.584	123.469	172.936	140.935	19.3275	7.29195	0.000626448	0.00595442
APPBP2	2.90316	7.42683	12.1842	12.4856	10.7571	11.6729	11.775	5.165	2.27976	0.201716	0.349845
APPL1	5.66521	11.7303	17.7922	17.1693	14.4448	15.3717	16.1945	8.69777	1.86191	0.22751	0.376442
APPL2	26.4341	25.3896	14.2856	13.8881	17.5699	18.3915	16.0338	25.9119	0.618782	0.00158967	0.0108043
APRT	211.422	60.9268	63.7454	71.4668	71.1351	72.153	69.6251	136.174	0.511294	0.538949	0.632963
APTR	3.28708	2.00858	2.10177	2.15268	1.74387	2.80863	2.20174	2.64783	0.831524	0.610127	0.692566
APTX	18.0043	26.6837	11.9507	11.1255	11.4811	13.1465	11.926	22.344	0.533744	0.248365	0.397161
AQP1	1.58016	0.672084	0.498191	0.641577	5.16818	5.03584	2.83595	1.12612	2.51833	0.291428	0.439419
AQP3	0.872697	4.76184	14.1725	13.7845	10.4542	10.3432	12.1886	2.81727	4.32638	0.0739269	0.182373
AQP4	0	0.0196533	0	0	0	0	0	0.00982667	0	0.5	0.602161
AQP9	0.028276	0.027011	0	0	0	0	0	0.0276435	0	0.0145637	0.0551274
AQR	16.9944	33.0174	16.2428	17.3012	15.951	17.0697	16.6412	25.0059	0.665492	0.486086	0.598333
AR	1.20411	1.71027	4.34418	4.98985	3.46386	3.82005	4.15449	1.45719	2.85103	0.0037624	0.0199257
ARAF	31.5862	15.1983	15.8521	15.4793	17.2836	16.2617	16.2192	23.3922	0.693357	0.542058	0.635685
ARAP1	6.46178	0.530158	6.53483	6.90191	7.57505	6.47797	6.87244	3.49597	1.96582	0.457874	0.577724
ARAP2	0.251143	0.292066	0	0	0.020718	0	0.0051795	0.271605	0.01907	0.0372379	0.112013
ARAP3	0.341163	0.045462	7.38529	7.86274	5.1093	5.00222	6.33989	0.193312	32.7961	0.00305101	0.0170474
ARCN1	92.6695	78.3509	99.2869	97.5376	91.1752	96.6978	96.1744	85.5102	1.12471	0.365814	0.501473
AREG	0.24923	0.145894	1.05289	1.81153	3.22204	3.44024	2.38168	0.197562	12.0553	0.0309648	0.0980506
AREL1	8.75608	9.74454	18.4317	16.1513	15.6647	16.2781	16.6314	9.25031	1.79793	0.00117139	0.00890921
ARF1	302.744	145.908	184.385	182.151	208.423	198.544	193.376	224.326	0.862029	0.760723	0.815285
ARF3	8.56105	2.9175	59.693	56.9616	61.029	63.4345	60.2795	5.73928	10.503	0.0107306	0.0437815
ARF4	374.892	425.785	164.18	168.355	153.889	173.364	164.947	400.339	0.412019	0.062392	0.162358
ARF5	55.3939	27.1768	64.9476	73.1396	64.1658	62.9453	66.2996	41.2854	1.60589	0.32083	0.464814
ARF6	94.7821	154.683	44.8037	47.6516	43.4871	47.6094	45.8879	124.733	0.367891	0.230754	0.379815
ARFGAP1	0.933597	0.292874	17.6088	21.2853	21.0761	21.7854	20.4389	0.613236	33.3296	8.91727e-05	0.00217081
ARFGAP2	44.5855	49.3199	24.6706	25.2172	26.6472	25.6307	25.5414	46.9527	0.543981	0.0628286	0.163158
ARFGAP3	63.0793	70.7645	33.0907	33.4034	32.198	36.0197	33.6779	66.9219	0.503243	0.0626756	0.16287
ARFGEF1	3.3806	4.50181	12.067	12.0942	10.273	11.3982	11.4581	3.94121	2.90726	0.00575079	0.0273685
ARFGEF2	3.05791	3.46838	9.10028	9.38998	8.8066	9.34006	9.15923	3.26315	2.80687	0.00215785	0.0133434
ARFGEF3	0.394596	0.550195	9.5164	9.94951	6.10479	6.18604	7.93919	0.472396	16.8062	0.00540163	0.0260667
ARFIP1	20.556	28.5256	14.8799	15.957	14.148	15.4511	15.109	24.5408	0.61567	0.251811	0.401116
ARFIP2	2.80796	2.90787	14.2135	12.8899	13.4952	12.3541	13.2382	2.85792	4.6321	0.000103653	0.00231046
ARFRP1	6.45103	1.26988	12.69	14.0489	17.2439	5.62076	12.4009	3.86045	3.21229	0.101369	0.22483
ARG2	3.90911	3.30632	6.55626	6.15737	3.71733	3.73989	5.04271	3.60771	1.39776	0.160222	0.304075
ARGLU1	25.964	48.9506	41.5671	47.4276	45.1447	44.1844	44.5809	37.4573	1.19018	0.646517	0.722908
ARHGAP1	103.699	102.036	21.813	19.6667	24.8735	22.7471	22.2751	102.868	0.216541	1.19493e-06	0.000521664
ARHGAP10	2.75688	2.75283	15.9184	17.0131	14.5024	16.0479	15.8704	2.75486	5.7609	0.000134513	0.00259458
ARHGAP11A	4.13852	5.26297	23.1139	25.7416	26.5236	29.7105	26.2724	4.70074	5.58899	0.000179006	0.00296015
ARHGAP11B	1.58162	0.588123	6.40458	6.48527	7.1972	7.98303	7.01752	1.08487	6.46853	0.00802559	0.0352603
ARHGAP12	13.754	14.5743	12.4418	12.3463	8.25272	9.40511	10.6115	14.1641	0.74918	0.0386389	0.115248
ARHGAP17	13.3893	2.46689	24.5527	24.5273	26.2238	26.7303	25.5085	7.92807	3.21749	0.188444	0.335041
ARHGAP18	10.3681	28.7577	33.8745	34.9971	34.5021	39.1724	35.6365	19.5629	1.82164	0.326914	0.46982
ARHGAP19	3.03779	11.5058	8.59471	9.14935	8.48185	8.93212	8.78951	7.27182	1.20871	0.780897	0.830956
ARHGAP21	5.27426	6.45349	17.4854	16.2138	14.6865	15.6046	15.9976	5.86387	2.72816	0.00121798	0.00914019
ARHGAP22	0.425469	0.405004	14.5159	21.808	9.62593	8.4589	13.6022	0.415236	32.7577	0.0224797	0.077032
ARHGAP23	1.38665	0.854788	13.8761	14.8859	18.0906	16.455	15.8269	1.12072	14.1221	0.00027115	0.00368387
ARHGAP24	7.74998	7.22301	5.20741	4.76341	4.33339	4.38742	4.67291	7.48649	0.624179	0.00928016	0.0392116
ARHGAP26	0.461081	1.37134	0.51279	0.708753	0.89912	0.850012	0.742669	0.916212	0.810586	0.768452	0.821326
ARHGAP27	0.0522305	0.130078	0.0321715	0.215226	0.0809119	0.110236	0.109636	0.0911545	1.20275	0.758636	0.81368
ARHGAP28	6.59491	3.00391	4.23309	3.61137	3.20437	2.81593	3.46619	4.79941	0.722212	0.592183	0.678312
ARHGAP29	2.36396	1.71116	26.9868	25.5793	32.2661	33.9853	29.7044	2.03756	14.5784	0.000683921	0.00625511
ARHGAP30	0.048162	0.368381	0	0	0	0	0	0.208271	0	0.417238	0.544386
ARHGAP31	0.973904	0.3903	2.85353	3.15965	5.16394	5.06741	4.06113	0.682102	5.95385	0.00804097	0.0353035
ARHGAP35	2.31652	1.87891	23.7237	23.0004	21.0971	21.0212	22.2106	2.09771	10.588	2.74762e-05	0.00134713
ARHGAP39	0.00772257	0.0293072	1.48767	2.13323	2.64328	1.79794	2.01553	0.0185149	108.86	0.00392387	0.0205186
ARHGAP4	0.259211	0.155837	9.61689	12.6088	2.47901	1.64904	6.58843	0.207524	31.7478	0.098133	0.220606
ARHGAP42	0.557244	1.75074	3.65228	4.2242	3.23911	3.44914	3.64118	1.15399	3.15529	0.117672	0.248492
ARHGAP5	7.1558	10.6294	16.2303	17.2276	10.5907	11.3661	13.8537	8.89257	1.55789	0.135487	0.273238
ARHGAP5-AS1	1.1318	0.87114	2.81875	3.47947	1.50356	1.45616	2.31449	1.00147	2.31109	0.0755291	0.184767
ARHGAP6	0.531196	0.749329	1.40602	1.5556	1.72516	1.30642	1.4983	0.640262	2.34014	0.0153102	0.0572746
ARHGAP8	0.0698858	0	0	0	0	0	0	0.0349429	0	0.5	0.602161
ARHGAP9	0.860522	0.836562	0.506664	0.32935	0.494275	0.28839	0.40467	0.848542	0.4769	0.00330443	0.0181308
ARHGDIA	41.637	8.36092	171.285	191.889	222.497	198.737	196.102	24.999	7.8444	0.0159975	0.0593203
ARHGDIB	1.73843	3.29099	15.1574	14.9928	21.3413	23.0588	18.6376	2.51471	7.41143	0.00265221	0.0154314
ARHGEF1	1.30825	0.0950905	17.8482	20.7925	23.4443	22.4943	21.1448	0.701672	30.1349	0.000129761	0.00255045
ARHGEF10	3.09719	1.35854	10.1526	11.4093	11.1552	11.3167	11.0085	2.22787	4.94126	0.0417654	0.122044
ARHGEF10L	3.28117	0.413494	3.95105	3.75057	4.56492	3.75428	4.00521	1.84733	2.1681	0.36986	0.504379
ARHGEF11	0.326901	0.260505	8.52969	8.87636	8.8675	8.6504	8.73099	0.293703	29.7272	2.13386e-07	0.000331668
ARHGEF12	1.17364	3.3989	27.8957	20.412	24.3166	26.7351	24.8399	2.28627	10.8648	0.000387746	0.00447034
ARHGEF16	0	0	0.055691	0	0	0	0.0139227	0	NA	0.391002	0.521482
ARHGEF17	2.27202	0.995754	9.24914	10.1971	11.6105	9.93082	10.2469	1.63389	6.27147	0.00528302	0.0256361
ARHGEF18	1.02811	0.281252	8.80577	10.0101	11.1141	9.57137	9.87533	0.654678	15.0842	0.000186467	0.00300896
ARHGEF19	1.5493	1.3458	1.23535	1.93386	1.76846	2.14066	1.76958	1.44755	1.22246	0.215415	0.364358
ARHGEF2	10.7392	5.20873	60.4446	62.4064	53.7054	50.1112	56.6669	7.97394	7.10651	0.000986076	0.00789886
ARHGEF25	0	0.0926852	4.4775	4.93989	1.06258	0.94799	2.85699	0.0463426	61.6493	0.0789854	0.19037
ARHGEF28	0.0910772	0.0566081	6.06867	6.73914	7.90932	8.63664	7.33844	0.0738427	99.3794	0.00106743	0.00833637
ARHGEF3	6.22324	4.89277	3.85722	3.97893	2.48117	2.72324	3.26014	5.558	0.586567	0.115144	0.244852
ARHGEF34P	0.059169	0.038299	0.027783	0.058207	0.121501	0.120048	0.0818848	0.048734	1.68024	0.266252	0.416044
ARHGEF37	0.024947	0.36505	0.24378	0.22177	0.219468	0.331552	0.254142	0.194998	1.3033	0.787176	0.835736
ARHGEF39	2.27461	0.946018	1.61465	1.80259	2.37223	2.52291	2.07809	1.61031	1.29049	0.607292	0.690126
ARHGEF40	1.33203	0.634073	17.7765	17.4494	20.359	16.2963	17.9703	0.983051	18.2801	7.99196e-05	0.00206451
ARHGEF5	0.115191	0.063476	0	0	0.018529	0.090428	0.0272392	0.0893335	0.304916	0.181497	0.328022
ARHGEF6	9.74569	24.9781	2.91478	3.44546	4.38121	4.04718	3.69716	17.3619	0.212947	0.323272	0.466699
ARHGEF7	1.94347	4.48926	6.85589	7.09496	6.71064	7.51343	7.04373	3.21637	2.18996	0.198745	0.346555
ARHGEF9	2.00773	5.1877	3.30572	2.99575	3.31863	3.42814	3.26206	3.59771	0.906704	0.86759	0.899385
ARID1A	5.75468	5.1834	10.3227	10.7075	12.6116	12.3448	11.4967	5.46904	2.10213	0.000766441	0.00669651
ARID1B	5.73856	1.87086	5.13934	7.00187	7.15656	7.34151	6.65982	3.80471	1.75041	0.367036	0.502412
ARID2	6.43995	9.89824	5.34403	5.53656	5.06895	5.58358	5.38328	8.1691	0.658981	0.352657	0.490823
ARID3A	0.021969	0.071002	4.6318	6.27888	7.25167	4.87673	5.75977	0.0464855	123.905	0.00261978	0.0153186
ARID3B	0.139598	0.272664	1.45212	1.39871	1.98189	1.95466	1.69685	0.206131	8.23189	0.00118352	0.00896893
ARID4A	3.519	3.32165	2.61053	2.61347	2.18367	2.34175	2.43736	3.42033	0.712609	0.00524522	0.0254715
ARID4B	6.13671	12.3516	8.47344	8.80447	6.76523	7.69066	7.93345	9.24413	0.858215	0.746015	0.804028
ARID5A	1.64721	0.30554	8.14814	9.42408	10.6259	8.2288	9.10673	0.976376	9.32707	0.00483084	0.0240112
ARID5B	52.0606	81.4124	6.23447	6.23649	5.22234	5.41976	5.77827	66.7365	0.0865833	0.150304	0.292631
ARIH1	2.81942	4.58444	17.512	17.6553	16.8293	16.5706	17.1418	3.70194	4.63049	0.0280144	0.0910661
ARIH2	26.0995	25.3252	23.4586	25.5685	22.0087	23.8284	23.716	25.7124	0.92236	0.0737736	0.182167
ARIH2OS	1.0109	0.491543	0.138689	0.286012	0.159084	0.15791	0.185424	0.75122	0.24683	0.269396	0.41867
ARL1	36.8056	43.9464	34.5591	34.7146	27.6473	31.4862	32.1018	40.376	0.795071	0.215814	0.36483
ARL10	0.170878	0.457793	5.64215	6.82461	5.09531	5.82346	5.84639	0.314335	18.5992	0.000213562	0.00325994
ARL13B	2.11882	2.45591	3.79534	3.32005	4.44871	4.18225	3.93659	2.28736	1.72102	0.00560464	0.0267897
ARL14EP	23.4259	22.5775	12.6575	13.9037	9.53768	12.142	12.0602	23.0017	0.524319	0.000483084	0.00509007
ARL15	2.98613	2.47173	3.99129	4.10648	4.17899	4.43477	4.17788	2.72893	1.53096	0.0803115	0.192507
ARL16	17.1429	6.96248	20.4406	19.3982	14.9353	15.9919	17.6915	12.0527	1.46785	0.460245	0.579395
ARL2	121.559	37.4466	56.8542	52.0408	67.4228	57.9547	58.5681	79.5027	0.736681	0.70594	0.771776
ARL2BP	39.9728	28.3776	43.7893	39.8663	36.4704	41.9527	40.5197	34.1752	1.18565	0.463803	0.582121
ARL3	18.1265	15.6809	19.1804	18.6462	13.6101	15.0796	16.6291	16.9037	0.983753	0.889199	0.916129
ARL4A	31.219	30.6668	3.57547	4.11699	4.50273	5.23382	4.35725	30.9429	0.140816	1.38462e-06	0.000544189
ARL4C	6.98972	5.38122	56.1251	56.1748	43.0095	44.0788	49.8471	6.18547	8.05873	0.000877712	0.00731259
ARL4D	38.9986	44.4041	2.51487	4.28389	6.40549	5.27315	4.61935	41.7013	0.110772	0.0310294	0.0981971
ARL5A	5.98483	7.7297	20.9294	19.0384	17.8098	20.7913	19.6422	6.85726	2.86444	0.0031576	0.017499
ARL5B	1.56549	1.62973	13.1405	13.2612	11.2062	13.4198	12.7569	1.5976	7.98503	0.000212045	0.00325272
ARL6IP1	471	458.873	140.368	133.017	131.818	155.36	140.141	464.937	0.301419	8.85713e-05	0.00216858
ARL6IP4	25.5208	3.29308	42.9511	33.3252	33.7898	40.5633	37.6574	14.407	2.61383	0.272145	0.421022
ARL6IP5	270.307	285.564	73.6241	70.0482	56.017	63.8628	65.888	277.935	0.237062	0.00541084	0.0260893
ARL6IP6	9.49385	5.03224	14.9263	14.6511	13.4335	13.9916	14.2507	7.26305	1.96208	0.189988	0.337028
ARL8A	1.49229	0.517623	18.3022	16.4631	18.2807	17.1315	17.5444	1.00495	17.4579	0.000238819	0.00347459
ARL8B	27.8904	17.3569	33.3159	33.2774	29.1018	34.7904	32.6214	22.6237	1.44191	0.29631	0.443758
ARMC1	19.3806	54.5398	21.0096	20.1526	18.5898	20.2921	20.011	36.9602	0.541421	0.51154	0.610724
ARMC10	2.21666	1.592	9.59122	10.1088	7.71896	9.27856	9.17438	1.90433	4.81764	0.00027245	0.00369005
ARMC5	0.154436	0.0303914	1.71666	3.26193	3.66888	2.67599	2.83087	0.0924135	30.6326	0.00683041	0.0310295
ARMC6	10.504	2.24653	16.7663	17.0553	22.6629	18.148	18.6581	6.37525	2.92665	0.177975	0.324146
ARMC7	2.76743	0.822985	2.28599	2.49888	2.82157	3.16194	2.69209	1.79521	1.4996	0.522645	0.619907
ARMC8	10.1243	21.9632	8.27466	7.29466	6.22731	7.79662	7.39831	16.0437	0.461135	0.381155	0.514048
ARMC9	3.89108	3.29398	4.4214	4.41742	4.23138	4.23393	4.32603	3.59253	1.20418	0.237105	0.386095
ARMCX1	23.3453	13.8996	22.6902	21.826	18.7028	21.264	21.1208	18.6225	1.13415	0.690087	0.758737
ARMCX2	20.4699	8.86286	65.5932	62.7565	53.3398	54.1443	58.9585	14.6664	4.01997	0.0367691	0.110828
ARMCX3	35.007	43.6165	23.0689	22.638	18.5999	21.6236	21.4826	39.3117	0.546467	0.135214	0.272824
ARMCX5	8.17866	18.3903	6.81901	6.57767	5.2573	6.13983	6.19845	13.2845	0.466593	0.396675	0.526367
ARMCX5-GPRASP2	0.522112	3.6646	4.48633	1.35887	3.64932	0.339182	2.45842	2.09335	1.17439	0.863077	0.896338
ARMCX6	22.9227	19.301	18.1551	16.0528	16.153	16.7241	16.7712	21.1119	0.794398	0.233269	0.382081
ARMT1	23.2258	40.4092	31.9265	29.1715	24.4456	27.2792	28.2057	31.8175	0.886485	0.746893	0.80471
ARNT	19.2514	23.5725	6.5216	7.02475	6.47106	6.89438	6.72795	21.4119	0.314215	0.0918975	0.211155
ARNT2	3.10559	16.8005	3.34368	3.17295	7.17701	6.98373	5.16934	9.95302	0.519374	0.610903	0.693327
ARNTL	3.95998	1.37106	1.86837	1.99127	2.45151	2.85146	2.29065	2.66552	0.859365	0.820942	0.862483
ARNTL2	1.16474	3.89348	14.015	12.7876	10.8779	12.8888	12.6423	2.52911	4.99873	0.0440261	0.126839
ARPC1A	133.383	149.284	156.489	143.435	125.107	134.33	139.84	141.333	0.989437	0.896542	0.922317
ARPC1B	138.963	56.2428	60.3985	75.4997	74.8718	59.9406	67.6776	97.6031	0.693397	0.60079	0.685056
ARPC2	214.774	249.706	350.858	341.739	326.407	357.791	344.199	232.239	1.48209	0.0654447	0.167881
ARPC3	443.884	328.73	207.506	217.205	176.675	213.48	203.716	386.307	0.527344	0.18683	0.333321
ARPC4	58.2424	120.091	86.6164	84.8143	90.8989	95.681	89.5026	89.1667	1.00377	0.99309	0.994913
ARPC5	234.531	113.481	146.064	140.261	116.155	130.016	133.124	174.006	0.765053	0.621423	0.702467
ARPC5L	13.3318	7.58887	39.9166	48.2537	41.6949	46.6576	44.1307	10.4604	4.21886	0.0101405	0.0419754
ARPIN	0.902771	0.240279	7.2341	6.56248	7.4664	7.06985	7.08321	0.571525	12.3935	0.00645632	0.0297636
ARPP19	45.9667	58.2023	17.5495	32.2676	13.4791	44.3944	26.9227	52.0845	0.516904	0.064605	0.166365
ARPP21	7.19221	29.4995	0.03891	0.0595837	4.31465	4.69893	2.27802	18.3459	0.124171	0.383807	0.516566
ARRB1	0.68725	0.926172	6.19477	6.11779	3.48381	3.743	4.88484	0.806711	6.05526	0.0105385	0.0431996
ARRB2	1.55929	0.693964	7.13193	7.4335	6.61332	7.48358	7.16559	1.12663	6.36022	0.0184713	0.0662608
ARRDC1	1.13007	0.407695	2.89394	4.75129	4.09385	3.6208	3.83997	0.76888	4.99424	0.00837182	0.036403
ARRDC1-AS1	1.63998	2.00245	6.77716	7.41323	7.32178	7.85673	7.34223	1.82122	4.03149	9.76561e-05	0.00225473
ARRDC2	0.0962159	0.423162	1.49815	1.26009	2.10116	1.74629	1.65142	0.259689	6.35923	0.00823173	0.0358891
ARRDC3	24.7943	30.965	13.8207	13.1937	12.3371	12.478	12.9574	27.8797	0.464761	0.126108	0.259896
ARRDC4	0.351611	0.332513	0.437419	0.469157	1.54773	1.59811	1.0131	0.342062	2.96175	0.12961	0.265276
ARSA	1.53671	1.33567	4.78493	5.09704	4.41803	3.89913	4.54978	1.43619	3.16796	0.000518197	0.00528158
ARSB	5.34823	6.65386	10.8328	10.3946	9.78595	10.0444	10.2644	6.00105	1.71044	0.0691112	0.173634
ARSD	5.18437	2.47991	5.52642	5.92314	4.23632	4.50186	5.04693	3.83214	1.317	0.528756	0.625111
ARSE	0.144963	0.21797	2.27637	2.1997	2.85003	2.21286	2.38474	0.181467	13.1414	0.000493685	0.00513158
ARSG	1.04764	1.08269	0.908362	0.707175	0.588902	0.723847	0.732071	1.06516	0.687286	0.0123427	0.048676
ARSI	0.393098	0.698456	27.8192	29.4744	25.306	23.3039	26.4759	0.545777	48.5104	0.000276462	0.00370607
ARSJ	1.83742	1.8139	13.4149	13.1683	14.243	14.0715	13.7244	1.82566	7.5175	2.15316e-05	0.00124677
ARSK	2.00287	1.34913	5.7037	6.4066	5.263	6.09763	5.86773	1.676	3.50103	0.00643019	0.0296745
ART4	0	0	0	0	0	0	0	0	NA	NA	2
ARV1	20.2636	11.1604	10.781	10.6204	6.76668	9.27665	9.36117	15.712	0.595797	0.388871	0.520643
ARVCF	0.206965	0.026071	1.35062	1.68877	1.84268	1.00002	1.47052	0.116518	12.6206	0.00308762	0.0172005
ARX	0.201127	0.134263	0	0	0.106145	0.070241	0.0440965	0.167695	0.262957	0.0842258	0.198758
AS3MT	3.76179	7.53167	0	0	0	3.61078	0.902694	5.64673	0.159861	0.193518	0.340797
ASAH1	100.662	116.898	19.4569	20.9763	21.3124	21.8777	20.9059	108.78	0.192184	0.0577274	0.153764
ASAH2B	3.71412	6.27783	2.53323	0	1.265	1.89368	1.42298	4.99597	0.284825	0.178231	0.324342
ASAP1	13.7495	30.6232	15.6471	16.754	22.5671	23.3316	19.5749	22.1864	0.882297	0.809674	0.853837
ASAP2	9.85787	15.9272	19.5718	19.9472	14.5066	16.1167	17.5356	12.8925	1.36013	0.34184	0.481821
ASAP3	5.82593	2.08735	9.05197	9.21615	6.72253	7.20181	8.04812	3.95664	2.03408	0.246484	0.39508
ASB1	1.84627	2.33176	10.6999	10.0846	10.1034	10.8552	10.4358	2.08901	4.99554	0.000456565	0.00493776
ASB13	0.862576	0.185397	4.20403	4.2301	3.97067	3.70632	4.02778	0.523986	7.6868	0.0379432	0.113743
ASB16-AS1	1.08266	2.11381	2.33689	2.27355	3.02718	2.66185	2.57487	1.59824	1.61107	0.285988	0.43422
ASB2	0.00208074	0.638204	0	0.0613013	0.105916	0	0.0418043	0.320142	0.13058	0.54184	0.635544
ASB3	6.55674	7.97811	3.16012	8.33295	6.90278	7.75126	6.53678	7.26743	0.899463	0.620442	0.7016
ASB4	0	0.00467751	0	0.0238642	0	0	0.00596604	0.00233876	2.55095	0.603677	0.68745
ASB5	234.242	513.08	9.25608	9.21297	13.959	15.6904	12.0296	373.661	0.0321939	0.234214	0.383051
ASB6	4.86741	0.852164	6.65074	6.38833	7.23003	7.22097	6.87252	2.85979	2.40316	0.292515	0.440151
ASB7	1.8858	1.70686	3.71568	4.12527	3.51177	3.59969	3.7381	1.79633	2.08096	0.000305838	0.00390786
ASB8	17.7605	21.1494	12.3925	11.6036	10.9705	11.4978	11.6161	19.455	0.597077	0.126771	0.26081
ASCC1	8.84214	14.7335	7.23443	8.1106	7.60178	8.08081	7.75691	11.7878	0.658044	0.40086	0.529897
ASCC2	25.3147	7.4837	21.542	21.3361	22.778	23.9722	22.4071	16.3992	1.36635	0.622342	0.703262
ASCC3	6.8632	5.70669	14.3061	13.8716	11.0442	12.1389	12.8402	6.28495	2.04301	0.00303571	0.0169909
ASF1A	30.8969	42.5176	28.6549	29.0185	23.3161	24.8427	26.4581	36.7073	0.720785	0.315793	0.460189
ASF1B	18.4384	8.1565	40.9696	37.6116	36.3121	36.9555	37.9622	13.2974	2.85485	0.119223	0.250816
ASGR1	0	0	0.596703	1.51488	0.675445	0.295424	0.770612	0	NA	0.06004	0.158123
ASGR2	0	0	0	0	0	0	0	0	NA	NA	2
ASH1L	4.26973	4.97821	7.04128	7.76807	6.63918	7.04811	7.12416	4.62397	1.5407	0.0294598	0.0944516
ASH1L-AS1	0.331212	0.115888	0.464469	0.587957	0.23578	0.53963	0.456959	0.22355	2.0441	0.213538	0.362611
ASH2L	13.75	9.07225	19.5991	19.4826	18.3092	19.4404	19.2078	11.4111	1.68326	0.180509	0.326897
ASIC1	0.269673	0.114637	6.54015	5.86137	3.57744	3.11874	4.77443	0.192155	24.8467	0.0117357	0.0468178
ASL	18.9311	4.90947	12.618	11.8155	16.2041	13.541	13.5446	11.9203	1.13627	0.855286	0.890365
ASMTL	2.70545	0.948398	4.8339	6.19837	6.75202	6.7476	6.13297	1.82692	3.357	0.0744442	0.183051
ASNA1	94.6252	55.0686	57.225	48.7697	50.7	55.1463	52.9602	74.8469	0.707581	0.466593	0.583939
ASNS	36.1184	38.8544	14.8133	13.5297	23.4697	27.8088	19.9054	37.4864	0.531003	0.0105216	0.0431437
ASNSD1	28.4315	60.3952	34.1159	31.9533	26.5019	31.1561	30.9318	44.4134	0.696452	0.553209	0.645871
ASPH	11.0088	5.60789	50.4699	26.9	46.3636	38.8123	40.6365	8.30832	4.89105	0.00530624	0.0257011
ASPHD1	0.385082	0.133428	2.29429	2.33019	1.43334	0.613294	1.66778	0.259255	6.43296	0.0364925	0.11043
ASPHD2	0.637888	0.378689	1.60135	1.60052	2.4368	2.29666	1.98383	0.508289	3.90297	0.00461539	0.0232224
ASPM	6.82901	9.00048	22.0152	24.1152	19.4901	22.9978	22.1546	7.91474	2.79916	0.00347809	0.0188224
ASPN	0.007565	0.0659789	0	0	0	0	0	0.0367719	0	0.427324	0.552702
ASPSCR1	3.75713	1.23314	6.53121	8.48109	10.3195	8.04027	8.34303	2.49513	3.34372	0.0682578	0.172464
ASRGL1	0.918665	0.981761	0	0.27714	0.445918	0.84052	0.390894	0.950213	0.411376	0.0479353	0.134534
ASS1	69.3709	80.7213	15.8814	14.168	23.109	22.6946	18.9632	75.0461	0.252688	0.0356819	0.108453
ASTE1	6.05487	6.80895	2.71239	2.64682	2.60536	2.6784	2.66074	6.43191	0.413678	0.0625771	0.162711
ASUN	16.603	26.3298	19.0553	19.3667	15.4329	18.7765	18.1578	21.4664	0.845873	0.618672	0.700323
ASXL1	3.84474	2.29971	16.7523	16.1371	18.6673	18.2131	17.4425	3.07222	5.67747	0.00262073	0.0153186
ASXL2	2.08121	1.67938	7.38027	7.96316	7.17401	7.54088	7.51458	1.88029	3.99649	0.000708218	0.00640134
ATAD1	27.7969	36.1142	19.065	17.7767	17.6633	18.0925	18.1494	31.9555	0.567957	0.184455	0.331203
ATAD2	15.5278	16.0278	29.9913	30.6115	27.8926	30.7529	29.8121	15.7778	1.88949	6.86797e-05	0.00193659
ATAD2B	1.02824	0.875701	1.47238	1.55871	1.39426	1.94228	1.59191	0.95197	1.67222	0.0113017	0.0455244
ATAD3A	0.325108	0.313211	21.7704	24.9153	30.1204	23.9938	25.2	0.319159	78.9574	0.000776973	0.00676147
ATAD3B	0.855115	0.200661	17.0928	19.0846	26.405	21.1612	20.9359	0.527888	39.6598	0.00168297	0.0112688
ATAD5	2.06277	2.51521	3.17671	3.73018	3.58974	4.00009	3.62418	2.28899	1.58331	0.0339913	0.104872
ATAT1	11.682	7.55563	1.49869	1.63972	4.72451	4.35171	3.05366	9.61881	0.317467	0.152267	0.295182
ATE1	5.88708	7.49573	8.51836	8.22611	6.81351	7.61454	7.79313	6.69141	1.16465	0.377492	0.510956
ATF1	7.86754	8.72611	14.6128	13.8495	13.1801	14.1151	13.9394	8.29683	1.68009	0.00789093	0.0348558
ATF2	11.1511	23.387	10.0498	10.0849	9.55333	10.8842	10.1431	17.2691	0.587355	0.451356	0.57235
ATF3	1.1735	1.72241	1.31163	1.51814	2.30321	1.89304	1.7565	1.44796	1.21309	0.459551	0.579037
ATF4	59.6816	72.3736	95.8855	93.6435	116.222	120.325	106.519	66.0276	1.61325	0.0194555	0.0689046
ATF5	7.69058	3.09847	12.4612	14.3902	13.5363	13.2879	13.4189	5.39452	2.48751	0.168525	0.31272
ATF6	11.0442	18.9041	15.6236	15.036	12.3657	12.9174	13.9857	14.9741	0.933991	0.843692	0.880535
ATF6B	13.0589	19.8218	40.0884	33.3859	39.4183	38.6047	37.8743	16.4404	2.30374	0.0582983	0.154942
ATF7	8.53687	17.078	6.76161	6.54376	6.29514	6.41997	6.50512	12.8074	0.507917	0.37903	0.512116
ATF7IP	5.6758	7.05261	6.97944	7.49361	6.60282	6.76457	6.96011	6.36421	1.09363	0.541382	0.635234
ATG10	3.19045	3.72981	4.48007	3.9696	2.36129	2.79855	3.40238	3.46013	0.983308	0.923245	0.942165
ATG101	39.6767	22.1159	23.1046	24.809	32.2811	29.4317	27.4066	30.8963	0.887052	0.759793	0.814455
ATG12	13.9721	32.059	16.0916	8.64374	17.3998	17.5442	14.9198	23.0155	0.648251	0.531474	0.626997
ATG13	26.5532	29.3867	12.6969	11.2284	11.651	11.7142	11.8226	27.97	0.422691	0.0460443	0.130783
ATG14	3.27793	2.72771	3.85025	3.96918	3.7118	4.45381	3.99626	3.00282	1.33084	0.10649	0.232412
ATG16L1	9.88622	10.4085	11.0783	10.5574	10.1344	10.074	10.461	10.1474	1.03091	0.443298	0.565489
ATG16L2	1.84207	0.670009	2.03324	1.43018	1.9765	2.44833	1.97206	1.25604	1.57007	0.422549	0.548872
ATG2A	0.175612	0.033675	4.02113	4.92325	5.95935	4.33173	4.80886	0.104644	45.9547	0.00131031	0.00957102
ATG2B	1.52699	1.56811	5.17982	4.96343	4.82538	5.33562	5.07606	1.54755	3.28006	4.72181e-05	0.00168837
ATG3	16.6978	12.1545	18.7664	17.4477	16.6164	18.2056	17.759	14.4262	1.23103	0.373275	0.50745
ATG4A	7.91185	11.2326	10.399	9.77429	10.6164	9.69388	10.1209	9.57221	1.05732	0.797027	0.844006
ATG4B	13.1834	7.53475	15.4422	16.4955	19.457	17.2374	17.158	10.3591	1.65633	0.22805	0.376932
ATG4C	9.01861	12.0099	6.95895	6.42395	5.18841	6.96805	6.38484	10.5142	0.607257	0.200302	0.348294
ATG4D	0.735231	0.368585	7.12188	6.9611	8.40781	6.89521	7.3465	0.551908	13.3111	7.60018e-05	0.00201501
ATG5	10.5195	9.7267	16.7947	16.5449	14.4575	18.1129	16.4775	10.1231	1.62771	0.0017835	0.0117147
ATG7	11.573	12.1244	9.32012	8.83702	6.33486	7.59783	8.02246	11.8487	0.677074	0.00719601	0.0323758
ATG9A	40.4456	3.79229	20.0321	17.7162	22.8785	22.4216	20.7621	22.1189	0.938658	0.952975	0.965059
ATHL1	0.513352	0.124499	5.43793	7.38786	5.11146	4.42431	5.59039	0.318925	17.5288	0.00235083	0.0141243
ATIC	69.894	71.6315	83.2868	81.9702	69.5457	74.1173	77.23	70.7627	1.09139	0.140832	0.280561
ATL1	3.07708	3.71841	2.22297	1.82534	1.48842	1.83903	1.84394	3.39774	0.542696	0.0820043	0.195327
ATL2	3.71562	3.14398	14.4714	13.8917	10.9193	11.9928	12.8188	3.4298	3.73748	0.000721354	0.00646651
ATL3	57.4686	104.76	17.3247	9.38066	14.8044	17.1896	14.6748	81.1144	0.180915	0.215828	0.36483
ATM	2.29726	4.18291	5.55891	6.3267	2.86584	3.30401	4.51387	3.24009	1.39313	0.396445	0.526222
ATMIN	5.14078	5.35583	16.2168	17.7951	14.7828	16.0247	16.2049	5.2483	3.08764	0.000290863	0.00381325
ATN1	2.36837	0.552103	39.2728	40.784	53.3672	43.0227	44.1117	1.46024	30.2086	0.000492423	0.00513158
ATOH8	3.76665	1.23817	1.97271	2.16099	3.6592	2.81715	2.65251	2.50241	1.05998	0.925632	0.944222
ATOX1	148.053	92.6456	65.8148	55.4113	57.8034	67.3476	61.5943	120.349	0.511796	0.277517	0.425702
ATP10A	1.36358	0.362841	0.421681	0.342915	1.43406	1.57568	0.943583	0.863209	1.09311	0.905734	0.929146
ATP10D	8.24373	15.0924	6.71771	6.98552	7.48061	8.50927	7.42328	11.6681	0.636204	0.430144	0.555148
ATP11A	0.855359	0.643485	3.92817	3.88176	3.75118	3.75654	3.82941	0.749422	5.10982	0.00781821	0.0345929
ATP11B	1.45479	3.00433	15.3377	15.2804	10.8443	12.1212	13.3959	2.22956	6.00832	0.00138242	0.00986361
ATP11C	1.94633	3.59336	25.0494	27.3241	23.3853	25.7853	25.386	2.76985	9.16514	0.000307706	0.00392408
ATP13A1	2.30923	0.295816	12.9549	13.3615	16.8665	14.5186	14.4254	1.30252	11.075	0.00399381	0.0208222
ATP13A2	0.08711	0.0682993	9.55331	10.8322	13.5423	10.6879	11.1539	0.0777046	143.543	0.000961123	0.00774294
ATP13A3	8.67503	12.7271	20.2856	19.0635	18.0822	19.655	19.2716	10.7011	1.8009	0.132553	0.269406
ATP1A1	20.4391	39.6875	116.937	115.079	101.821	105.203	109.76	30.0633	3.65097	0.0475641	0.133766
ATP1A2	17.8943	36.0743	0.932965	0.635845	0.893708	1.31535	0.944467	26.9843	0.0350006	0.21374	0.362798
ATP1B1	40.2345	76.5778	42.6478	42.7731	34.8156	36.4601	39.1742	58.4061	0.67072	0.480478	0.594038
ATP1B2	0.0788709	0.015538	0.0468361	0	0	0	0.011709	0.0472044	0.248049	0.45143	0.57235
ATP1B3	60.176	32.7648	95.9693	98.8642	77.2627	86.2069	89.5758	46.4704	1.92759	0.163209	0.307341
ATP1B4	0	0.056163	0.045177	0	0	0.042294	0.0218677	0.0280815	0.778724	0.865047	0.89772
ATP2A1	15.9941	7.635	1.05114	1.11994	1.44889	1.86209	1.37052	11.8145	0.116003	0.241767	0.390869
ATP2A1-AS1	3.31573	0.837851	4.68062	6.1674	4.97865	6.62076	5.61186	2.07679	2.70218	0.180026	0.326475
ATP2A2	9.76187	14.4603	61.9817	58.3773	60.0292	62.0586	60.6117	12.1111	5.00465	0.0150341	0.0564996
ATP2A3	0.53719	0.018759	4.15136	5.64533	3.4969	3.24159	4.1338	0.277975	14.8711	0.00319585	0.0176608
ATP2B1	56.9609	89.6913	29.8076	30.0028	38.6893	42.4431	35.2357	73.3261	0.480534	0.24832	0.397148
ATP2B4	12.4254	19.4728	33.1088	33.8672	25.7511	27.2613	29.9971	15.9491	1.8808	0.0920315	0.211372
ATP2C1	4.98687	6.26592	24.058	27.348	22.6342	25.1088	24.7872	5.62639	4.40553	9.03735e-05	0.00218381
ATP5A1	240.279	251.348	261.156	252.918	220.247	239.076	243.349	245.814	0.989974	0.826332	0.867046
ATP5B	627.618	625.692	392.668	375.861	369.957	383.183	380.417	626.654	0.607061	9.49503e-06	0.00106326
ATP5C1	313.364	317.79	179.888	169.294	138.192	156.465	160.96	315.577	0.510049	0.000245513	0.00352189
ATP5D	2.8637	1.38643	26.6645	38.0882	40.4706	27.8372	33.2651	2.12506	15.6537	0.00234913	0.0141243
ATP5E	433.136	261.68	311.455	290.957	248.719	318.446	292.394	347.408	0.841645	0.636038	0.714302
ATP5EP2	1.50895	0.829342	6.21293	3.79186	4.62569	6.10954	5.185	1.16915	4.43487	0.00411693	0.021295
ATP5F1	147.039	141.107	80.2811	78.848	67.2669	75.1914	75.3969	144.073	0.523324	0.000534221	0.00539037
ATP5G1	238.488	177.777	64.7251	65.1183	71.038	72.9274	68.4522	208.132	0.328888	0.134811	0.272471
ATP5G2	239.804	172.973	152.95	145.631	146.519	157.535	150.659	206.388	0.729978	0.342284	0.481968
ATP5G3	68.6309	37.203	34.1204	51.5444	24.699	30.8571	35.3052	52.917	0.667181	0.451615	0.572439
ATP5H	311.425	200.737	152.37	147.084	132.449	146.393	144.574	256.081	0.564564	0.291765	0.439711
ATP5I	184.554	123.127	180.964	164.019	146.379	176.319	166.92	153.841	1.08502	0.744295	0.802439
ATP5J	183.319	198.386	68.2519	67.8224	60.371	73.4082	67.4634	190.852	0.353484	0.0215437	0.07459
ATP5J2	327.398	255.53	177.651	174.316	166.302	197.714	178.996	291.464	0.614126	0.186772	0.333311
ATP5L	167.228	110.37	85.4673	74.0836	70.6128	81.5982	77.9405	138.799	0.561535	0.274424	0.422938
ATP5L2	0.344848	0.490575	8.53033	6.60736	5.90608	8.22683	7.31765	0.417712	17.5184	0.00149238	0.0103843
ATP5O	430.004	488.409	184.562	182.921	170.039	196.438	183.49	459.206	0.399581	0.0593965	0.157028
ATP5S	6.57591	7.17026	2.74287	1.88946	2.32039	2.5366	2.37233	6.87308	0.345162	0.00858582	0.037075
ATP5SL	39.4881	44.4059	19.1034	18.6073	23.6613	23.9581	21.3325	41.947	0.508559	0.0270502	0.0888802
ATP6AP1	27.0021	12.6643	41.0762	39.0256	43.2538	41.4424	41.1995	19.8332	2.0773	0.201712	0.349845
ATP6AP2	174.68	142.334	138.372	143.137	68.8279	73.3281	105.916	158.507	0.668212	0.119065	0.250678
ATP6V0A1	34.9839	41.0832	9.06758	8.70549	8.72049	8.70909	8.80066	38.0335	0.231392	0.0659698	0.168817
ATP6V0A2	1.84345	3.09936	4.87785	5.12371	5.03969	5.49152	5.13319	2.4714	2.07703	0.135107	0.272691
ATP6V0B	108.061	63.618	23.156	23.9291	30.2438	28.1693	26.3746	85.8396	0.307254	0.225948	0.375242
ATP6V0C	33.7792	8.06081	20.1432	60.5646	68.8414	50.4626	50.003	20.92	2.3902	0.199742	0.347602
ATP6V0D1	100.135	90.52	50.7963	44.8787	45.1608	49.7038	47.6349	95.3276	0.499697	0.0442921	0.127381
ATP6V0E1	697.711	410.868	98.1025	102.632	93.1375	105.105	99.7443	554.289	0.17995	0.194473	0.341972
ATP6V0E2	6.74319	0.739702	17.724	15.2174	13.715	13.9897	15.1616	3.74144	4.05233	0.13851	0.277422
ATP6V1A	43.1307	49.4536	17.6357	17.4956	15.5957	16.5952	16.8305	46.2922	0.363572	0.0628363	0.163158
ATP6V1B2	83.8284	36.6585	29.2177	28.7903	27.107	28.1147	28.3074	60.2434	0.469884	0.40489	0.533592
ATP6V1C1	16.0143	19.2714	12.7742	12.9974	12.6995	13.6714	13.0356	17.6428	0.73886	0.210873	0.360041
ATP6V1C2	6.12866	0.135269	0	0.047749	0	0	0.0119372	3.13197	0.00381142	0.487164	0.599166
ATP6V1D	128.138	127.975	51.3871	48.3561	45.207	48.722	48.4181	128.057	0.378098	8.21509e-06	0.000979777
ATP6V1E1	100.753	112.392	72.1326	67.7835	66.9228	76.6096	70.8621	106.572	0.664921	0.0698822	0.174999
ATP6V1F	124.562	76.2333	67.4889	64.3654	61.6252	61.8877	63.8418	100.398	0.635889	0.3712	0.505455
ATP6V1G1	120.79	67.7764	24.9111	25.5713	27.6107	31.5564	27.4124	94.283	0.290746	0.239325	0.388407
ATP6V1G2	1.40732	0.683277	3.01415	1.36693	1.61573	1.4602	1.86425	1.0453	1.78347	0.214311	0.363202
ATP6V1G2-DDX39B	0.000441	0	0	0	0	0	0	0.0002205	0	0.5	0.602161
ATP6V1H	23.7704	10.9009	21.1357	18.6318	17.8394	20.4166	19.5059	17.3357	1.12519	0.793067	0.840696
ATP7A	2.34665	5.83288	3.11916	3.0099	2.47519	2.83007	2.85858	4.08976	0.69896	0.608249	0.691034
ATP7B	0.921527	0.089719	1.05751	1.25162	1.31207	0.956637	1.14446	0.505623	2.26346	0.359812	0.496833
ATP8A1	0.913857	2.19016	0.335406	0.636492	0.80942	0.851019	0.658084	1.55201	0.424021	0.388884	0.520643
ATP8B1	2.28786	1.2752	9.75457	10.1293	12.2119	12.6285	11.181	1.78153	6.27609	0.000523008	0.00531407
ATP8B2	1.39278	1.11049	14.6103	14.2792	15.857	15.0914	14.9595	1.25163	11.952	5.59687e-06	0.000862379
ATP8B4	0.409052	0.76367	0	0	0.103182	0.0171544	0.0300841	0.586361	0.0513065	0.190627	0.337658
ATP9A	4.98934	3.16365	6.98386	7.27174	8.25924	8.86669	7.84539	4.07649	1.92454	0.100794	0.223973
ATP9B	4.31696	1.04286	2.37201	2.91542	2.49243	3.20379	2.74591	2.67991	1.02463	0.974387	0.980237
ATPAF1	1.75509	1.85009	21.9069	20.188	15.24	16.6931	18.507	1.80259	10.2669	0.00165503	0.0111387
ATPAF2	8.57119	3.41778	6.07793	6.28394	6.92453	7.0641	6.58762	5.99448	1.09895	0.856068	0.890736
ATPIF1	48.3541	18.2383	36.0757	41.1798	30.3127	30.5961	34.5411	33.2962	1.03739	0.947668	0.961023
ATR	3.77902	7.02438	7.86694	7.96994	6.7358	7.35625	7.48223	5.4017	1.38516	0.41705	0.544196
ATRAID	132.345	79.5737	44.9556	53.3009	43.3314	45.6733	46.8153	105.96	0.441822	0.265205	0.414981
ATRIP	0.57683	0.971332	5.7421	4.90545	4.55597	5.35146	5.13874	0.774081	6.63851	0.000273544	0.00369249
ATRN	2.24928	2.06407	10.419	10.6083	9.63015	9.63039	10.072	2.15667	4.67014	1.95785e-05	0.00118713
ATRNL1	0.0302862	0.0552611	0.428608	0.740633	0.901607	0.894842	0.741422	0.0427737	17.3336	0.0076002	0.0338226
ATRX	18.6712	18.3854	10.8617	11.4053	9.56273	10.1727	10.5006	18.5283	0.566733	9.37639e-05	0.00220222
ATXN1	1.62895	6.91215	2.2686	2.46222	2.61942	2.73994	2.52254	4.27055	0.590683	0.627802	0.70772
ATXN10	45.1728	21.5654	58.8353	58.5457	57.3979	60.0377	58.7041	33.3691	1.75924	0.276996	0.4254
ATXN1L	2.87888	2.2031	4.69806	5.15837	5.53725	5.37799	5.19292	2.54099	2.04366	0.0342044	0.105307
ATXN2	5.90015	3.64995	10.7628	10.6082	9.32083	9.45113	10.0358	4.77505	2.10171	0.105299	0.230906
ATXN2L	3.05798	0.705783	31.7353	32.6299	40.1677	37.8137	35.5866	1.88188	18.9101	0.000136702	0.00261751
ATXN3	4.71351	5.83487	2.55591	2.47368	2.31045	2.40356	2.4359	5.27419	0.461853	0.121594	0.25421
ATXN7	0.298565	1.39887	3.59916	3.05472	3.34681	3.70268	3.42584	0.848716	4.0365	0.114991	0.244606
ATXN7L3	0.973367	0.512214	31.1457	29.9832	32.095	32.1494	31.3433	0.74279	42.1967	9.72949e-07	0.000509708
ATXN7L3B	25.8932	23.4141	42.3062	40.0055	36.6624	39.3279	39.5755	24.6536	1.60526	0.00401204	0.0208929
AUH	1.54984	0.547472	5.05925	5.5648	3.53656	4.46914	4.65744	1.04865	4.44135	0.017733	0.0642035
AUNIP	1.89836	2.06032	1.93316	1.95767	3.40334	3.52124	2.70385	1.97934	1.36604	0.197131	0.34484
AUP1	93.6024	53.9135	39.2256	37.8342	40.56	41.5563	39.794	73.7579	0.539522	0.336251	0.477488
AURKA	29.5617	43.7842	47.0999	47.1508	49.025	56.5444	49.9551	36.673	1.36218	0.292229	0.439963
AURKAIP1	38.788	7.15366	55.2571	65.6141	72.3055	56.3582	62.3837	22.9708	2.71578	0.225783	0.375074
AURKB	45.0015	62.2028	56.569	56.0013	51.3302	57.5284	55.3573	53.6022	1.03274	0.87216	0.90305
AUTS2	1.28226	2.26659	6.82136	7.3349	9.81306	9.46442	8.35844	1.77443	4.7105	0.00193523	0.0123758
AVEN	1.91387	2.09353	20.5151	17.4335	20.7251	23.1124	20.4465	2.0037	10.2044	0.000516672	0.00527013
AVL9	1.74326	1.96485	10.8641	10.1489	8.88302	8.99062	9.72166	1.85405	5.24346	0.000298138	0.0038508
AVPI1	56.6373	4.60963	6.1083	6.10548	5.23816	6.06398	5.87898	30.6234	0.191976	0.515911	0.614206
AXIN1	0.931017	0.165879	6.525	7.30579	7.96942	7.25092	7.26278	0.548448	13.2424	0.00300329	0.0168671
AXIN2	0.031009	0.164465	0.850921	0.86398	1.47278	1.20353	1.0978	0.097737	11.2322	0.00407293	0.0211344
AXL	714.531	1096.88	125.699	115.634	137.093	134.467	128.223	905.708	0.141572	0.153294	0.296033
AZGP1	0	0	0	0	0	0	0	0	NA	NA	2
AZI2	10.8985	14.3858	13.0158	13.9237	12.2278	13.2005	13.092	12.6422	1.03558	0.839822	0.877265
AZIN1	85.1334	129.036	63.8031	65.0206	64.997	70.7546	66.1438	107.085	0.617676	0.31208	0.457558
AZIN2	8.45639	2.12316	3.55712	2.83629	3.88293	3.8325	3.52721	5.28977	0.666798	0.676585	0.747807
B2M	1998.48	2851.92	810.859	826.02	598.267	703.027	734.543	2425.2	0.302879	0.152704	0.295301
B3GALNT1	4.3112	7.22717	5.20532	5.33367	5.05021	5.87683	5.36651	5.76919	0.930202	0.828637	0.86863
B3GALNT2	10.7636	14.265	7.25209	7.54011	6.42526	6.56811	6.94639	12.5143	0.555077	0.186961	0.333415
B3GALT1	0	0	0.148706	0.14272	0.562841	0.325902	0.295042	0	NA	0.0583923	0.155093
B3GALT2	1.64767	5.77231	1.47507	1.73876	4.08914	4.13066	2.85841	3.70999	0.770462	0.752591	0.80872
B3GALT4	0.257189	0.009747	0.319742	0.425216	0.296831	0.449006	0.372699	0.133468	2.79242	0.283619	0.431985
B3GALT6	0.565583	0.377331	14.6996	17.9376	17.744	16.6734	16.7637	0.471457	35.5571	0.000172424	0.00291385
B3GAT3	12.6247	2.54501	11.9016	12.8169	16.0232	14.5238	13.8164	7.58487	1.82157	0.428221	0.553316
B3GLCT	4.70515	6.83693	8.16671	8.59141	10.0213	11.1596	9.48478	5.77104	1.64351	0.10619	0.231989
B3GNT2	2.03106	2.00926	5.95498	4.87006	6.53497	7.0782	6.10955	2.02016	3.02429	0.00323496	0.017835
B3GNT5	0.247075	1.08467	30.3719	28.7481	17.0157	19.3431	23.8697	0.665871	35.8473	0.00564553	0.0269157
B3GNT7	0.112655	0.361358	0.044614	0.145817	0.069579	0.060057	0.0800167	0.237007	0.337614	0.421607	0.548084
B3GNT9	0.934011	0.282164	5.72516	5.54289	4.00982	2.69581	4.49342	0.608088	7.38943	0.0083374	0.0362894
B3GNTL1	9.06781	2.63036	3.03046	3.09564	2.99006	3.05315	3.04233	5.84909	0.520137	0.543455	0.637095
B4GALNT4	0	0	4.79275	6.70752	6.18418	4.61436	5.5747	0	NA	0.00169119	0.0113066
B4GALT1	128.443	108.351	41.3931	42.6422	38.568	38.8943	40.3744	118.397	0.341009	0.0790239	0.190415
B4GALT2	4.88166	1.2739	35.9582	33.7342	34.5081	32.6192	34.2049	3.07777	11.1135	0.0180303	0.0651068
B4GALT3	31.9199	34.9213	17.9374	15.7302	20.5524	21.5108	18.9327	33.4206	0.566499	0.00856346	0.0370395
B4GALT4	11.836	16.6623	11.8348	11.3471	11.1219	12.8594	11.7908	14.2491	0.827474	0.491495	0.602161
B4GALT5	3.22132	4.13163	28.8324	29.2724	24.3548	26.6581	27.2794	3.67648	7.41999	6.66627e-05	0.00193588
B4GALT6	0.066366	0.538812	8.42485	7.40686	5.30687	6.1208	6.81485	0.302589	22.5218	0.0013918	0.00990133
B4GALT7	6.31103	0.944569	10.1548	10.6873	13.5442	12.6467	11.7583	3.6278	3.24116	0.179027	0.325383
B4GAT1	8.15007	1.37845	21.5343	23.1888	21.2765	20.6625	21.6655	4.76426	4.54751	0.118505	0.249727
B9D1	3.38606	3.15767	5.17833	4.76752	3.13906	4.08424	4.29229	3.27187	1.31188	0.103619	0.228237
B9D2	3.87783	1.48909	5.77625	4.08683	5.00011	4.93635	4.94988	2.68346	1.84459	0.29062	0.438862
BAALC	0.0960613	0.042143	1.96602	2.48904	2.38682	2.44111	2.32075	0.0691022	33.5843	0.000202708	0.0031635
BAAT	0.285131	0.282466	0.0611203	0	0	0	0.0152801	0.283799	0.0538413	0.000371797	0.00435437
BABAM1	31.8871	16.0706	58.6138	62.6837	59.152	60.4002	60.2124	23.9788	2.51106	0.132873	0.269926
BACE1	3.75787	5.29936	20.0985	20.3865	19.8272	21.578	20.4726	4.52861	4.52071	0.00875042	0.0375259
BACE2	6.74611	11.1669	0.452523	0.420883	0.382806	0.361034	0.404311	8.95649	0.0451417	0.16099	0.30488
BACH1	4.30104	7.52837	15.6844	16.307	15.0642	16.6607	15.9291	5.91471	2.69313	0.0891802	0.206834
BAD	8.69628	2.95616	17.9885	24.8701	33.1128	21.469	24.3601	5.82622	4.18112	0.0186043	0.0666102
BAG1	2.18557	2.32108	7.54414	7.96712	9.03153	9.66895	8.55293	2.25332	3.7957	0.000845515	0.00713322
BAG2	36.2227	37.8329	23.844	21.4123	19.0917	21.3549	21.4257	37.0278	0.578639	0.000492736	0.00513158
BAG3	15.2701	3.01039	28.6571	31.0627	33.8804	31.5485	31.2872	9.14023	3.42301	0.162824	0.307161
BAG4	28.714	42.3304	6.53304	6.56146	6.01953	6.26087	6.34372	35.5222	0.178585	0.145823	0.287118
BAG5	26.1086	29.1755	11.258	12.3565	11.4703	12.6369	11.9304	27.642	0.431604	0.0518018	0.141757
BAG6	16.7335	2.2371	57.0451	54.6189	67.0599	60.4704	59.7986	9.4853	6.30434	0.0610018	0.159989
BAHCC1	0.003959	0.039947	2.63095	3.62158	4.38905	3.38702	3.50715	0.021953	159.757	0.00233989	0.0140899
BAHD1	0.555738	0.259198	5.22432	5.49383	5.04323	4.65511	5.10412	0.407468	12.5264	9.30592e-05	0.00219748
BAIAP2	7.95476	1.71713	2.46741	2.65565	3.08076	2.7434	2.73681	4.83594	0.565931	0.622801	0.703589
BAIAP2-AS1	0.290682	0.231354	3.47189	3.35084	2.85909	2.62217	3.076	0.261018	11.7846	0.000654527	0.00610639
BAIAP2L1	0.193592	0.399436	9.51529	8.79938	6.7006	5.82707	7.71058	0.296514	26.0041	0.00308295	0.0171892
BAK1	11.8481	13.3956	13.0907	10.6988	11.8989	12.8536	12.1355	12.6218	0.961469	0.656857	0.731784
BAMBI	1.50158	0.662667	3.36791	2.97953	3.14113	3.82972	3.32957	1.08212	3.07688	0.0750142	0.183913
BANF1	209.583	203.456	102.022	93.1076	102.047	112.452	102.407	206.52	0.495871	5.80169e-05	0.00183538
BANP	3.46885	1.90117	3.13371	4.0485	4.2309	4.1898	3.90073	2.68501	1.45278	0.346251	0.485077
BAP1	6.81587	6.18656	27.5402	25.9556	29.524	27.375	27.5987	6.50122	4.24516	1.82358e-05	0.00118315
BARD1	9.74413	19.4616	5.55834	5.44276	5.40692	5.56756	5.4939	14.6029	0.37622	0.311933	0.457439
BARX1	0	0	0.071324	0.381404	0.137229	0.102163	0.17303	0	NA	0.0920366	0.211372
BASP1	2.3131	2.62109	74.9813	96.0219	75.3383	68.4751	78.7042	2.4671	31.9015	0.00103756	0.00818117
BAX	8.11977	4.45648	87.5929	79.029	72.2407	70.9128	77.4438	6.28812	12.3159	8.53607e-05	0.00213353
BAZ1A	9.16702	13.9079	11.433	12.2271	12.7209	13.2028	12.3959	11.5375	1.07441	0.779058	0.829471
BAZ1B	8.14569	10.6831	40.5279	41.4507	37.4648	41.7056	40.2873	9.41442	4.27932	0.00146655	0.0102823
BAZ2A	3.38931	5.51617	8.92943	9.41673	9.19385	8.82053	9.09013	4.45274	2.04147	0.13872	0.277672
BAZ2B	5.49489	6.8389	2.603	2.73276	2.13273	2.19693	2.41635	6.1669	0.391827	0.0996626	0.222668
BBC3	0	0.0214036	1.84463	2.47023	2.58678	1.91465	2.20407	0.0107018	205.954	0.00134761	0.00973142
BBIP1	14.4347	16.7551	9.22693	9.4329	8.60928	9.98874	9.31446	15.5949	0.597277	0.100099	0.223278
BBS1	3.58419	2.29481	4.83913	4.79267	4.44461	5.4784	4.8887	2.9395	1.66311	0.174391	0.319842
BBS10	14.3149	15.468	7.74674	8.01367	6.47182	7.33742	7.39241	14.8914	0.49642	0.0127694	0.0499565
BBS12	3.37387	5.7076	2.74791	2.83432	1.87679	2.5711	2.50753	4.54074	0.55223	0.324068	0.467439
BBS2	19.1687	21.7429	6.24371	6.31025	8.50754	9.28314	7.58616	20.4558	0.370856	0.0189628	0.0674855
BBS4	13.5736	14.5639	8.16312	7.05914	7.333	8.99361	7.88722	14.0687	0.56062	0.00430677	0.0221026
BBS7	5.83648	7.22016	8.20396	8.56655	5.87679	6.65246	7.32494	6.52832	1.12203	0.464119	0.58235
BBS9	3.13804	4.79514	2.55798	2.65131	2.97143	3.12342	2.82604	3.96659	0.71246	0.395555	0.525574
BBX	12.1346	15.7118	14.6257	13.9812	10.9617	12.4812	13.0124	13.9232	0.934587	0.703582	0.769762
BCAM	0.241831	0.28692	11.6736	13.6292	9.82398	7.15728	10.571	0.264375	39.9849	0.00494069	0.024376
BCAN	0.204262	0.140752	0.0532435	0	0.0627693	0.0745236	0.0476341	0.172507	0.276129	0.10209	0.225934
BCAP29	10.2825	12.3895	11.3327	11.9187	8.72745	9.79171	10.4426	11.336	0.921194	0.556621	0.64789
BCAP31	162.382	147.41	45.0715	36.615	43.184	44.1073	42.2445	154.896	0.272727	0.0314415	0.099208
BCAR1	0.675896	0.194998	16.4908	24.2861	31.8911	20.0454	23.1783	0.435447	53.2289	0.00616508	0.0287345
BCAR3	10.3172	4.86797	35.5735	33.5596	28.5307	27.4437	31.2769	7.59258	4.1194	0.0168563	0.061615
BCAS1	6.46177	15.6615	0	0	0	0	0	11.0616	0	0.250883	0.400027
BCAS2	82.3905	93.5966	34.8016	35.5496	30.4722	36.6948	34.3796	87.9935	0.390705	0.0536169	0.145237
BCAS3	3.89011	3.6694	3.04486	3.1422	3.4311	3.13899	3.18929	3.77976	0.843781	0.0416678	0.12184
BCAS4	0.982177	0.896859	6.40739	6.35536	4.7184	3.68828	5.29236	0.939518	5.63306	0.00705025	0.0318514
BCAT1	20.5644	9.3568	51.5491	51.0887	11.744	12.2782	31.665	14.9606	2.11656	0.258366	0.40823
BCAT2	16.4642	10.209	5.3023	5.10637	8.44081	7.46652	6.579	13.3366	0.493303	0.259219	0.408986
BCCIP	28.6385	44.0108	31.8328	31.5682	26.7699	30.3341	30.1262	36.3247	0.829361	0.566647	0.656642
BCHE	0.130979	1.36414	3.73697	3.8682	8.28994	8.10625	6.00034	0.74756	8.02657	0.0211334	0.0734954
BCKDHA	24.0012	13.0749	11.7113	11.2168	12.1008	10.9149	11.486	18.5381	0.619588	0.419224	0.546163
BCKDHB	3.62644	3.11539	10.3528	10.2138	9.55849	10.5628	10.172	3.37091	3.01757	0.000735306	0.00653345
BCKDK	39.2401	11.4712	31.2969	30.4119	33.7104	24.1993	29.9046	25.3556	1.17941	0.798682	0.845162
BCL10	24.0929	37.9004	10.2618	9.6391	9.93387	11.2983	10.2833	30.9967	0.331754	0.203977	0.352728
BCL2L1	47.303	28.9322	61.7539	57.0088	57.2608	52.1809	57.0511	38.1176	1.49671	0.276405	0.424807
BCL2L11	1.37005	1.43954	3.77975	3.83207	2.91562	3.2518	3.44481	1.40479	2.45219	0.00226078	0.0137802
BCL2L12	4.84617	2.06239	8.92821	9.13035	10.4861	9.78537	9.58252	3.45428	2.7741	0.12431	0.25765
BCL2L13	14.0747	20.0044	16.5003	16.9662	15.4223	16.3284	16.3043	17.0396	0.956847	0.845382	0.881947
BCL2L2	1.75739	1.42422	13.1294	12.9032	12.8979	14.4408	13.3428	1.59081	8.38746	1.15716e-05	0.00110302
BCL2L2-PABPN1	4.68443	7.39175	0	0	11.2807	0	2.82017	6.03809	0.467064	0.362898	0.499244
BCL3	0.909776	0.283545	10.5193	13.1354	10.6218	8.2898	10.6416	0.596661	17.8352	0.00116274	0.00888264
BCL6	12.5795	14.5269	4.64376	3.59626	4.8645	4.52462	4.40728	13.5532	0.325184	0.050421	0.139279
BCL7A	2.02626	1.40473	4.23902	4.63804	3.34075	3.58998	3.95195	1.71549	2.30368	0.0154713	0.0577452
BCL7B	8.47616	7.28862	21.4058	19.5152	21.3492	22.5006	21.1927	7.88239	2.68861	0.000463576	0.00496034
BCL7C	0.858574	0.451061	14.3978	16.6366	19.7847	17.5977	17.1042	0.654817	26.1206	0.000508445	0.00521465
BCL9	0.863862	1.47348	8.66041	8.16949	6.56005	7.10696	7.62423	1.16867	6.52385	0.000358173	0.0042568
BCL9L	0.781509	0.642924	11.2958	11.9193	16.1095	13.0078	13.0831	0.712217	18.3695	0.00134103	0.0097089
BCLAF1	24.7098	51.4676	31.5028	28.7535	24.9053	32.727	29.4721	38.0887	0.773777	0.635308	0.713789
BCOR	5.53594	6.51132	6.15588	5.50864	6.37022	7.01913	6.26347	6.02363	1.03982	0.721037	0.784077
BCORL1	0.909593	1.1206	2.63057	2.61782	3.27335	3.42735	2.98727	1.01509	2.94285	0.00120653	0.00908676
BCR	0.68534	0.506431	5.00814	5.03102	5.55185	4.72528	5.07907	0.595885	8.52358	2.21431e-05	0.00124677
BCS1L	25.8128	36.2585	13.6928	14.5445	16.1702	14.2233	14.6577	31.0357	0.472285	0.193355	0.3406
BCYRN1	7.05119	1.47236	17.3647	18.8191	15.299	19.6356	17.7796	4.26178	4.17187	0.10016	0.223284
BDH2	12.8577	14.6752	11.6722	10.7796	9.02414	8.88193	10.0895	13.7665	0.732903	0.0732812	0.181382
BDKRB1	70.7004	10.6802	0.41355	1.3477	1.68428	1.31588	1.19035	40.6903	0.0292539	0.413606	0.541321
BDKRB2	6.45112	4.9491	1.16684	1.0685	1.98258	1.89686	1.52869	5.70011	0.268187	0.0881451	0.205014
BDNF	0.455651	0.840409	6.92315	7.09475	7.99954	8.11516	7.53315	0.64803	11.6247	4.66499e-05	0.00168101
BDP1	2.49188	3.95415	6.71823	6.88408	5.93863	6.81108	6.588	3.22302	2.04405	0.112309	0.240582
BECN1	61.32	34.1538	29.7044	30.4481	29.0502	32.4135	30.4041	47.7369	0.636909	0.422696	0.548874
BEND3	0.231415	1.10918	1.56745	1.4151	1.45228	1.46955	1.4761	0.670297	2.20215	0.316174	0.460309
BEND6	0.975485	0.692094	5.14881	4.86693	4.02392	4.99665	4.75908	0.833789	5.70777	0.000170301	0.00289667
BEND7	1.0284	0.913608	2.64155	2.8778	1.09715	1.78876	2.10132	0.971002	2.16407	0.0683249	0.172551
BEST3	3.61455	6.75493	0.229729	0.286383	0.301225	0.391017	0.302088	5.18474	0.0582649	0.197939	0.345746
BET1	18.7669	21.1454	12.4546	11.4244	8.01189	9.15476	10.2614	19.9562	0.514197	0.0134699	0.0520091
BET1L	27.4267	6.34091	18.9407	16.9565	22.3907	21.558	19.9615	16.8838	1.18229	0.819349	0.861375
BEX1	0.166928	0.387159	3.56104	3.91268	1.61451	2.01244	2.77517	0.277043	10.0171	0.0196026	0.0693506
BEX2	1.36025	3.93857	2.64977	2.88646	1.80778	1.70272	2.26168	2.64941	0.853654	0.814761	0.857741
BEX4	40.9856	18.4707	42.6605	42.8983	76.3547	84.9894	61.7257	29.7281	2.07634	0.137373	0.275819
BFAR	21.1039	23.0464	30.0465	26.5571	24.686	28.0038	27.3234	22.0752	1.23774	0.0312544	0.0987549
BGN	4.25051	0.793301	8.63673	8.60112	20.6572	16.2648	13.54	2.52191	5.36894	0.0329397	0.102473
BHLHE40	30.8306	10.8493	8.21585	8.10697	12.8858	13.159	10.5919	20.8399	0.50825	0.489828	0.601244
BHMT2	4.75292	1.87501	0	0	0	0	0	3.31396	0	0.260789	0.410956
BICC1	35.2539	49.501	4.88908	4.65309	5.90858	7.01773	5.61712	42.3774	0.13255	0.120146	0.25189
BICD1	1.80974	1.4288	4.39884	4.36456	3.83197	3.72528	4.08016	1.61927	2.51975	0.00346635	0.0187837
BICD2	3.10637	2.19968	12.56	12.8818	12.5769	12.3157	12.5836	2.65302	4.74311	0.0205734	0.0721033
BID	17.613	12.3476	11.3897	12.5878	10.0349	10.8012	11.2034	14.9803	0.747876	0.380226	0.513178
BIN1	5.04106	8.15753	40.132	44.1491	64.0393	53.4377	50.4395	6.59929	7.64317	0.00247552	0.0146772
BIN3	32.5994	45.7663	13.3266	13.2807	13.9583	16.8129	14.3446	39.1828	0.366095	0.160031	0.303759
BIRC2	22.8616	28.5054	19.1201	18.2437	16.3161	19.7003	18.345	25.6835	0.714274	0.215438	0.364358
BIRC3	0.129255	1.87481	0.035102	0.123268	0.499834	0.63103	0.322308	1.00203	0.321655	0.577397	0.665479
BIRC5	118.814	136.804	69.5538	62.5925	67.4177	76.5677	69.0329	127.809	0.540126	0.0721825	0.179388
BIRC6	3.79667	5.96638	6.69762	7.1887	6.42968	6.94883	6.81621	4.88152	1.39633	0.320155	0.464195
BIVM	2.83376	2.46704	11.2959	10.2243	8.01576	9.06425	9.65006	2.6504	3.64098	0.00148978	0.0103786
BLCAP	83.1035	53.8859	32.4092	31.0785	23.163	23.6536	27.5761	68.4947	0.402602	0.210341	0.359859
BLID	0.004459	0.772416	0.022073	0.299126	0.176949	0.0574	0.138887	0.388437	0.357553	0.632439	0.711302
BLM	4.46949	11.1987	7.96941	7.6845	6.65079	7.95796	7.56567	7.83407	0.965739	0.949371	0.962526
BLMH	16.2453	10.6752	27.659	25.5178	21.9214	20.5684	23.9167	13.4602	1.77684	0.100543	0.223744
BLOC1S1	74.1854	33.2708	44.8272	41.0234	38.157	37.5084	40.379	53.7281	0.751544	0.631741	0.711
BLOC1S1-RDH5	3.74697	5.09113	2.68462	0.546345	1.00846	2.3852	1.65616	4.41905	0.374777	0.0694996	0.174274
BLOC1S2	30.0155	6.73689	20.0643	19.5143	5.02564	17.1512	15.4389	18.3762	0.840155	0.844082	0.880872
BLOC1S3	22.6502	27.2319	2.87585	2.29137	3.14391	2.69794	2.75227	24.941	0.110351	0.0640446	0.165312
BLOC1S4	0.513161	0.472242	8.39881	8.91537	7.44923	7.03647	7.94997	0.492702	16.1355	0.00040824	0.00461582
BLOC1S5	10.8935	6.85036	7.99524	8.64495	6.5691	7.23965	7.61224	8.87196	0.858011	0.644428	0.721305
BLOC1S5-TXNDC5	1.27004	0.949035	0	0	0	0	0	1.10954	0	0.0914569	0.210397
BLOC1S6	16.7096	15.8458	22.3182	22.1541	20.7921	24.0292	22.3234	16.2777	1.37141	0.00165801	0.011148
BLVRA	64.1596	66.8273	43.5461	36.0284	26.1195	32.3165	34.5026	65.4935	0.52681	0.00191241	0.0122718
BLVRB	52.1452	6.735	25.002	24.4876	22.071	19.4643	22.7562	29.4401	0.772968	0.817777	0.860137
BLZF1	11.132	22.9965	9.95644	11.154	9.66387	10.5401	10.3286	17.0643	0.605275	0.459264	0.578753
BMF	1.27872	1.43521	3.59948	4.03851	4.75914	4.99447	4.3479	1.35696	3.20414	0.00187213	0.0120963
BMI1	7.46545	6.67579	8.44006	5.58172	11.915	11.1293	9.26652	7.07062	1.31057	0.226108	0.37528
BMP1	9.10781	1.24257	19.0919	19.286	21.7018	19.321	19.8502	5.17519	3.83564	0.159247	0.302884
BMP2	0.632969	0.781609	1.28633	1.61786	0.579484	0.5284	1.00302	0.707289	1.41812	0.357147	0.49416
BMP2K	1.49515	2.66999	5.83058	5.85752	6.05401	6.38053	6.03066	2.08257	2.89578	0.0820691	0.195355
BMP4	6.14069	5.47008	3.60532	3.74823	3.42483	3.17961	3.4895	5.80539	0.60108	0.0622465	0.162173
BMP6	0	0.007865	0	0	0	0.048761	0.0121902	0.0039325	3.09987	0.558484	0.649021
BMP7	0.241264	0.05603	0	0	0	0	0	0.148647	0	0.35473	0.492045
BMPER	0.361225	0.396054	0.439326	0.542262	1.48231	1.86221	1.08153	0.37864	2.85635	0.138404	0.277337
BMPR1A	4.77339	3.86854	13.5936	13.1346	11.3784	12.2513	12.5895	4.32097	2.91357	0.000771146	0.00672977
BMPR2	11.2915	9.75345	11.9196	12.5835	11.5462	12.5942	12.1609	10.5225	1.15571	0.253932	0.403512
BMS1	16.8812	18.0246	13.1538	12.7464	11.5545	12.6578	12.5281	17.4529	0.717825	0.0247099	0.0829808
BMS1P20	13.0901	19.6522	4.49778	4.18064	5.55382	5.45269	4.92123	16.3712	0.300604	0.174326	0.319814
BMS1P4	1.50285	1.59857	3.10552	2.37181	2.30992	1.60701	2.34857	1.55071	1.51451	0.0784074	0.189326
BMS1P5	1.4822	1.53811	0.318636	0.807991	0.407569	0.94483	0.619757	1.51016	0.410392	0.00869715	0.0373464
BMS1P6	1.32315	1.47217	0.64257	0.64919	0.707988	0.908204	0.726988	1.39766	0.520145	0.0112029	0.0452476
BNC1	3.29756	2.05485	10.9839	11.3297	4.62809	4.84457	7.94656	2.6762	2.96934	0.0613841	0.160597
BNC2	2.36951	4.57348	6.98371	7.27692	6.21151	6.54021	6.75309	3.47149	1.9453	0.193203	0.340425
BNIP1	18.0409	17.4872	8.43566	7.46116	9.4931	10.8282	9.05453	17.7641	0.509709	0.000532617	0.00538248
BNIP2	9.99257	7.57935	28.2799	28.7818	25.9308	30.1472	28.2849	8.78596	3.21933	0.00444696	0.0225569
BNIP3	93.4232	26.4552	53.1626	52.6322	34.9257	41.0085	45.4322	59.9392	0.757972	0.739803	0.798845
BNIP3L	90.2676	110.346	48.3921	45.2558	38.0632	45.6862	44.3493	100.307	0.442137	0.0998727	0.222948
BOC	2.60353	2.14453	4.8246	3.94928	4.50038	4.15744	4.35793	2.37403	1.83567	0.0121806	0.0481838
BOD1	5.47508	4.46053	39.6507	41.6877	39.7441	41.2313	40.5784	4.9678	8.16829	1.55258e-05	0.00117538
BOD1L1	5.51764	7.34949	7.544	8.7566	8.44371	9.22025	8.49114	6.43357	1.31982	0.233887	0.382715
BOK	3.28727	0.734563	21.2742	20.4628	25.5235	20.4489	21.9274	2.01091	10.9042	0.0018712	0.0120963
BOLA1	4.49232	0.901938	5.28269	4.8104	3.17154	3.57493	4.20989	2.69713	1.56088	0.550256	0.643226
BOLA2B	14.0712	5.37238	12.1498	11.421	13.6923	15.3339	13.1492	9.72181	1.35255	0.573173	0.66233
BOLA3	51.5687	35.2081	32.9502	39.9984	24.5732	28.3877	31.4774	43.3884	0.725479	0.360547	0.497153
BOLA3-AS1	0.308656	1.18373	2.67209	1.89171	1.72142	1.34685	1.90802	0.746193	2.557	0.162923	0.307161
BOP1	2.2204	1.00931	26.0634	31.4152	40.9615	30.6825	32.2807	1.61485	19.9898	0.00177224	0.0116814
BORA	3.43913	5.15613	9.00117	8.60519	7.2142	8.17724	8.24945	4.29763	1.91954	0.0910327	0.209779
BPGM	10.4439	16.7828	10.8722	10.5496	8.91825	10.5946	10.2337	13.6133	0.751742	0.477341	0.591633
BPHL	12.6742	10.0118	6.48529	6.33155	4.34	5.4207	5.64439	11.343	0.497609	0.111573	0.23961
BPNT1	7.49535	14.4094	13.8774	9.957	12.0243	13.6965	12.3888	10.9524	1.13115	0.750044	0.807036
BPTF	4.40354	7.40074	9.66066	10.577	9.09652	9.99143	9.83141	5.90214	1.66574	0.220113	0.368978
BRAF	0.300841	0.876658	2.83095	2.32797	2.58402	2.34293	2.52147	0.58875	4.28275	0.0586687	0.155732
BRAP	1.50684	1.78872	7.14491	7.3139	6.69715	7.40145	7.13935	1.64778	4.33272	5.98788e-05	0.00186279
BRAT1	1.15891	0.449432	9.74779	12.8825	14.2839	9.1575	11.5179	0.804172	14.3227	0.00209343	0.0130291
BRCA1	4.76879	9.84929	8.38144	8.42194	7.73844	8.77237	8.32855	7.30904	1.13949	0.757069	0.812266
BRCA2	4.21567	5.38708	3.05924	2.62132	2.20473	2.58511	2.6176	4.80138	0.545178	0.142565	0.282862
BRCC3	14.8299	23.9353	14.8408	15.7208	13.0347	15.1879	14.696	19.3826	0.758208	0.489026	0.600654
BRD1	1.21461	0.662496	6.60411	6.92547	8.24925	7.98412	7.44074	0.938553	7.92788	0.000213412	0.00325994
BRD2	16.906	13.6285	43.5469	43.6105	46.7932	48.1437	45.5236	15.2672	2.98178	0.00376155	0.0199257
BRD3	22.7694	21.3239	10.7468	11.8173	12.4295	11.7106	11.6761	22.0467	0.529607	0.0164783	0.0605845
BRD4	3.69595	2.05536	9.73759	9.76911	11.1588	9.40206	10.0169	2.87566	3.48334	0.0350462	0.107112
BRD7	18.02	23.2567	33.649	35.1589	28.2691	32.5423	32.4048	20.6383	1.57013	0.0780693	0.188814
BRD8	24.174	43.2547	13.8741	14.1196	15.0882	15.3542	14.609	33.7144	0.433317	0.294467	0.442073
BRD9	3.3926	2.00705	15.5417	16.739	14.6421	14.8915	15.4536	2.69983	5.72391	0.00440236	0.0223936
BRE	89.8774	80.3318	24.753	19.6408	18.2761	19.2174	20.4718	85.1046	0.240549	0.0315283	0.0992911
BRF1	0.637714	0.352019	4.15736	4.96253	6.22288	5.24114	5.14598	0.494867	10.3987	0.000859983	0.00720438
BRF2	5.73146	6.99457	8.52072	7.80618	6.51193	7.80625	7.66127	6.36301	1.20403	0.232185	0.381117
BRI3	19.2455	9.5277	24.5949	25.1101	20.2342	26.4869	24.1065	14.3866	1.67563	0.277437	0.425629
BRI3BP	0.616044	0.461028	5.71894	6.629	5.52464	4.99368	5.71656	0.538536	10.615	0.000396935	0.00452451
BRINP1	0.651051	0.167539	0	0	0.063322	0	0.0158305	0.409295	0.0386775	0.34982	0.488242
BRIP1	0.943074	5.01303	8.48684	7.97593	7.40102	7.58715	7.86273	2.97805	2.64023	0.247393	0.396005
BRIX1	67.7871	79.6463	46.8406	45.9487	42.4583	47.2037	45.6129	73.7167	0.618759	0.12272	0.25569
BRK1	185.543	162.423	121.906	109.185	106.843	119.057	114.248	173.983	0.656659	0.0959082	0.216496
BRMS1	49.2008	33.6823	38.9393	36.5802	47.0845	45.2698	41.9685	41.4416	1.01271	0.957442	0.968095
BRMS1L	5.58122	15.3811	9.5775	9.8428	7.83923	9.9662	9.30643	10.4811	0.887921	0.850326	0.885906
BROX	12.504	205.117	14.9316	13.616	11.4282	12.5421	13.1295	108.811	0.120664	0.502068	0.603818
BRPF1	0.614161	0.509833	6.42446	6.59117	6.82752	6.62436	6.61688	0.561997	11.7739	4.40188e-07	0.000339126
BRPF3	1.61943	1.62734	9.86568	9.0998	9.39889	9.46477	9.45729	1.62338	5.82567	1.77444e-05	0.00118315
BRSK1	0.012568	0.004237	2.80365	2.92469	2.70765	3.1432	2.8948	0.0084025	344.517	7.37729e-05	0.00199629
BRWD1	1.22621	2.06078	0.956745	1.37192	0.816442	1.26499	1.10252	1.64349	0.67084	0.405414	0.534122
BRWD3	0.370364	0.663004	2.4958	2.17214	2.19156	2.0418	2.22533	0.516684	4.30694	0.0116204	0.0464567
BSCL2	23.9354	9.07148	15.34	10.3828	13.9332	13.4636	13.2799	16.5035	0.804673	0.739549	0.798703
BSDC1	19.071	7.78094	11.5104	11.5833	10.5218	5.8448	9.86509	13.426	0.734776	0.640796	0.718536
BSG	333.408	68.5452	162.635	185.686	180.758	163.684	173.191	200.977	0.861747	0.868362	0.8999
BSPRY	0	0	0	0	0	0	0	0	NA	NA	2
BST1	2.43402	1.96094	2.83552	3.06218	8.12159	9.42435	5.86091	2.19748	2.66711	0.119605	0.251299
BST2	0.528803	0.278108	1.52798	1.41106	1.94005	2.96192	1.96025	0.403456	4.85865	0.0172558	0.062708
BTAF1	1.67259	2.82767	11.1505	11.292	9.79958	9.71365	10.4889	2.25013	4.66148	0.00562746	0.0268596
BTBD1	5.39805	5.73322	39.4481	39.1426	30.8257	35.3628	36.1948	5.56563	6.50327	0.000580905	0.00569424
BTBD10	23.3913	32.1347	15.3796	16.819	12.8476	16.4807	15.3817	27.763	0.554037	0.20409	0.35282
BTBD11	0.0616615	0.176926	7.14546	6.14054	3.91455	4.34033	5.38522	0.119294	45.1425	0.00598038	0.0281317
BTBD19	0.652661	0.13178	1.96556	2.57752	2.0212	1.68076	2.06126	0.392221	5.25537	0.0310655	0.0982766
BTBD2	1.21362	0.133282	26.0418	28.2106	31.2985	25.3037	27.7136	0.673453	41.1516	7.71043e-05	0.00203197
BTBD3	3.59232	2.16561	10.7317	10.0931	8.52991	8.40318	9.43949	2.87896	3.27878	0.0114138	0.0458828
BTBD6	5.49094	5.35266	20.1067	20.9805	23.6209	24.0221	22.1825	5.4218	4.09136	0.000396585	0.00452446
BTBD7	3.67158	6.89706	7.3408	6.99909	6.65405	7.09568	7.0224	5.28432	1.32891	0.475263	0.590062
BTBD9	0.83431	0.79971	2.27912	2.48113	1.86188	1.99266	2.1537	0.81701	2.63607	0.00218687	0.0134593
BTD	13.0111	11.289	7.88713	6.97145	10.2628	9.90434	8.75643	12.15	0.720692	0.0693405	0.174009
BTF3	393.072	224.201	420.002	419.888	336.545	397.448	393.471	308.637	1.27487	0.493587	0.602161
BTF3L4	19.6075	28.6487	15.8245	15.2485	12.3592	15.2422	14.6686	24.1281	0.607947	0.276187	0.424656
BTG1	3.46385	6.63839	29.0462	29.865	22.0174	25.5678	26.6241	5.05112	5.27093	0.00181677	0.0118507
BTG2	8.3701	7.27765	8.25428	7.72415	5.13246	5.68959	6.70012	7.82387	0.856369	0.298997	0.445806
BTG3	18.3158	24.6019	32.4264	32.8728	28.8684	31.0548	31.3056	21.4589	1.45887	0.174357	0.319825
BTN2A1	7.73152	17.1879	13.9821	14.3711	13.2305	15.2491	14.2082	12.4597	1.14033	0.774568	0.82563
BTN2A2	2.15253	4.10032	5.55023	4.80068	3.64863	4.09371	4.52331	3.12643	1.4468	0.364057	0.499849
BTN3A1	1.55278	3.18501	3.19178	4.39597	4.431	3.85189	3.96766	2.3689	1.6749	0.274238	0.422802
BTN3A2	2.01161	5.4985	11.1893	9.39388	8.12602	7.99377	9.17573	3.75505	2.44357	0.155456	0.298622
BTN3A3	0.435893	4.13493	2.86317	2.91618	2.51642	2.56993	2.71643	2.28541	1.18859	0.854277	0.889481
BTRC	2.66599	4.8972	6.03814	6.43296	5.06275	5.01096	5.6362	3.7816	1.49043	0.325952	0.469275
BUB1	30.7158	40.8959	43.922	40.5369	39.3461	42.435	41.56	35.8058	1.1607	0.456301	0.576406
BUB1B	15.2936	31.3973	43.9541	43.7826	41.996	44.7989	43.6329	23.3454	1.86901	0.238976	0.387985
BUB3	118.76	147.167	75.7096	68.6325	65.6338	76.6285	71.6511	132.963	0.538879	0.134478	0.271954
BUD13	5.25715	10.2179	11.3854	12.9489	12.2555	12.9524	12.3856	7.73751	1.60072	0.306709	0.45252
BUD31	87.7487	76.1535	52.2252	59.1555	61.8353	70.6501	60.9665	81.9511	0.743938	0.0982543	0.220613
BVES	4.25108	4.85764	10.7375	10.5739	6.43497	6.82935	8.64391	4.55436	1.89794	0.0355585	0.108254
BYSL	6.30612	3.5192	17.6296	18.9377	20.9245	20.5289	19.5052	4.91266	3.97039	0.0212698	0.0737921
BZW1	100.291	199.415	122.419	118.763	111.969	127.242	120.098	149.853	0.801442	0.655711	0.730756
BZW2	26.2013	63.5887	47.2171	45.5666	42.1206	47.8724	45.6942	44.895	1.0178	0.972815	0.979395
C10orf10	11.5725	1.90803	4.27738	3.09387	3.29567	3.56535	3.55807	6.74028	0.527881	0.629173	0.708963
C10orf12	2.07493	5.28085	2.32779	1.85614	2.05659	2.32838	2.14222	3.67789	0.58246	0.513161	0.611822
C10orf2	1.2065	1.46081	5.55568	5.71935	5.58796	5.76774	5.65768	1.33366	4.24223	0.00698509	0.0316238
C10orf32	30.8102	21.7343	8.19904	7.74285	8.92571	9.74536	8.65324	26.2722	0.329368	0.157623	0.300931
C10orf54	64.661	9.58139	0.752365	0.794485	1.07273	0.979831	0.899853	37.1212	0.024241	0.413848	0.541478
C10orf71	0.074425	0.168605	0	0	0.019237	0.07638	0.0239042	0.121515	0.196719	0.255408	0.405022
C10orf76	2.95533	3.02132	7.74615	7.83716	7.27655	8.76418	7.90601	2.98833	2.64563	0.000495739	0.00514476
C10orf88	8.62782	3.47746	9.7468	7.87345	6.76325	7.58801	7.99288	6.05264	1.32056	0.586678	0.673538
C11orf1	12.2815	8.22596	10.3574	11.8963	7.39734	9.17595	9.70676	10.2538	0.946654	0.836834	0.875191
C11orf24	18.8938	8.21716	31.6828	28.9201	28.8777	27.8361	29.3292	13.5555	2.16364	0.20074	0.348824
C11orf30	2.31093	6.5377	5.03581	4.83831	4.99733	5.40055	5.068	4.42431	1.14549	0.811818	0.855518
C11orf31	67.9238	11.3392	32.161	38.4648	37.1452	33.8535	35.4061	39.6315	0.893383	0.905645	0.929126
C11orf49	24.0314	10.6692	10.8521	8.95868	11.8794	10.447	10.5343	17.3503	0.607153	0.492753	0.602161
C11orf54	13.1334	34.1103	9.02121	8.86164	5.13348	5.68796	7.17607	23.6219	0.303789	0.359439	0.496527
C11orf57	3.91353	5.57411	2.91418	8.69605	8.62123	9.96114	7.54815	4.74382	1.59115	0.190749	0.337703
C11orf58	121.006	112.718	49.4257	51.4576	40.9124	48.9815	47.6943	116.862	0.408125	0.00928073	0.0392116
C11orf68	6.40933	1.86335	37.5117	33.7292	54.6185	49.4234	43.8207	4.13634	10.5941	0.00205727	0.0128858
C11orf71	0.868803	1.11367	1.56639	2.00152	1.13253	0.968321	1.41719	0.991239	1.42972	0.180214	0.326608
C11orf73	62.5646	64.9459	26.2618	27.1013	23.4363	27.6933	26.1232	63.7552	0.409741	0.000692676	0.00629594
C11orf74	23.9495	24.1904	0	0	5.60782	4.80439	2.60305	24.0699	0.108145	0.000714923	0.00643529
C11orf80	1.54062	1.62187	8.10133	7.42722	7.06164	7.29216	7.47059	1.58125	4.7245	8.0465e-05	0.00207451
C11orf84	0.094985	0.053261	22.0223	21.358	21.1306	22.4548	21.7414	0.074123	293.316	5.56884e-06	0.000862379
C11orf95	0.595241	0.308313	5.757	6.96766	7.1783	6.96446	6.71686	0.451777	14.8676	7.89789e-05	0.00204829
C11orf96	0.078299	0	0.121782	0.232994	0.114857	0.228019	0.174413	0.0391495	4.45505	0.0942552	0.214475
C11orf98	61.1245	68.4567	50.9314	45.8665	44.5198	44.0875	46.3513	64.7906	0.715401	0.0833006	0.197464
C12orf10	40.1128	39.1539	25.387	21.4325	25.6986	26.3536	24.7179	39.6334	0.623665	0.000325581	0.00404567
C12orf29	10.9101	14.1096	9.82443	10.0133	7.36509	9.48909	9.17297	12.5098	0.733261	0.253831	0.4034
C12orf4	10.8113	22.4555	11.1652	10.9953	8.58762	10.0257	10.1934	16.6334	0.61283	0.466658	0.583939
C12orf43	19.6971	8.19786	7.18914	7.14113	8.18707	8.67161	7.79724	13.9475	0.559043	0.478059	0.592294
C12orf45	32.2312	29.7736	13.0412	12.2445	11.5047	13.0458	12.4591	31.0024	0.401875	0.0280328	0.091103
C12orf49	4.78817	16.8569	14.0883	13.2034	11.6637	12.8958	12.9628	10.8225	1.19776	0.783077	0.832802
C12orf57	37.5885	31.4632	18.9409	25.5896	36.0358	25.3771	26.4858	34.5258	0.767131	0.172898	0.318331
C12orf60	1.66683	1.69123	1.48416	0.868379	1.21294	1.09178	1.16431	1.67902	0.693447	0.0272043	0.0892746
C12orf65	11.5683	13.6094	7.4982	6.84645	5.41162	6.16454	6.4802	12.5888	0.514758	0.0646882	0.166481
C12orf73	7.2326	6.50147	3.86849	3.11352	3.48071	4.45279	3.72888	6.86703	0.543011	0.0143479	0.0545698
C12orf75	7.74644	7.87211	63.0195	69.7754	107.751	117.984	89.6326	7.80928	11.4777	0.00928934	0.0392333
C12orf76	1.20391	0.70768	2.23784	1.74396	1.17204	2.04319	1.79926	0.955793	1.88247	0.0950788	0.215553
C14orf1	28.2937	23.7763	19.3107	21.7492	16.024	15.641	18.1812	26.035	0.698338	0.10676	0.232777
C14orf119	44.3189	44.2466	30.7978	29.5644	22.7584	24.7121	26.9582	44.2827	0.608774	0.00286585	0.0162485
C14orf132	15.9069	13.1899	0.394273	6.23945	8.38567	7.23549	5.56372	14.5484	0.382428	0.0183644	0.0660581
C14orf142	14.0511	13.9233	10.413	11.1735	9.76666	10.0405	10.3484	13.9872	0.739847	0.000919829	0.00751997
C14orf159	13.5843	10.6957	4.0806	4.02867	3.25333	3.20123	3.64096	12.14	0.299915	0.0995556	0.222543
C14orf166	236.103	177.149	153.869	156.688	135.825	158.343	151.181	206.626	0.731665	0.303731	0.449793
C14orf169	1.54767	2.67834	7.65234	9.08203	7.54724	7.88691	8.04213	2.113	3.80602	0.0159151	0.0591318
C14orf2	78.6225	51.4014	74.6021	75.3931	63.0002	77.5386	72.6335	65.0119	1.11723	0.674702	0.746031
C14orf28	0.965899	1.81305	0.778405	0.656247	0.806816	0.971981	0.803362	1.38947	0.578177	0.394311	0.524609
C14orf37	1.63165	1.28453	1.95287	2.22095	2.36681	2.71667	2.31433	1.45809	1.58723	0.0415166	0.12154
C14orf79	1.18454	0.594069	2.86088	2.63511	3.75509	3.52162	3.19318	0.889307	3.59064	0.0137392	0.0528621
C14orf80	0.420749	0.172189	3.95458	5.94108	3.8003	3.18687	4.22071	0.296469	14.2366	0.00595319	0.0280565
C14orf93	3.86968	1.40765	2.06354	1.95199	1.97486	2.06976	2.01504	2.63867	0.763658	0.701478	0.767913
C15orf38-AP3S2	0	0	3.95982	1.01476	1.25241	1.04385	1.81771	0	NA	0.0847749	0.199694
C15orf39	0.597471	0.14984	7.39911	6.50016	7.58291	6.68962	7.04295	0.373655	18.8488	0.000116953	0.00240133
C15orf40	8.07836	9.18186	4.33707	5.2221	3.80905	4.77564	4.53596	8.63011	0.525597	0.0365721	0.11054
C15orf41	2.14165	4.32934	5.46806	5.89627	4.19554	4.66541	5.05632	3.2355	1.56276	0.322454	0.466393
C15orf48	0.280464	0.160519	0.226269	0.128384	0.341027	0.105914	0.200399	0.220492	0.908871	0.820783	0.862467
C15orf52	55.1403	53.3281	2.82682	2.82773	1.66466	1.96884	2.32201	54.2342	0.0428145	0.00507611	0.02488
C15orf57	8.01413	10.1933	3.91674	2.76052	3.22289	3.29938	3.29988	9.10373	0.362476	0.105046	0.230682
C15orf61	2.95535	1.52574	3.08837	3.557	2.27287	3.24148	3.03993	2.24055	1.35678	0.451727	0.572505
C16orf13	23.5405	3.75834	25.0719	31.5147	27.6821	19.7573	26.0065	13.6494	1.90532	0.421264	0.547843
C16orf45	24.2707	6.73195	38.3347	33.5173	33.8419	31.0917	34.1964	15.5013	2.20603	0.271583	0.42049
C16orf52	1.07012	0.7868	3.00428	3.23237	2.79665	3.51775	3.13776	0.928462	3.37953	0.00125205	0.00930001
C16orf58	9.28041	2.02615	19.6879	17.8724	19.5306	18.3819	18.8682	5.65328	3.33757	0.166022	0.310096
C16orf59	2.27954	0.744945	6.61099	7.73403	11.7586	8.66971	8.69333	1.51224	5.74863	0.0064512	0.0297505
C16orf62	34.4889	37.6121	21.1639	21.6563	15.7949	17.494	19.0273	36.0505	0.527795	0.00563326	0.0268775
C16orf70	12.999	8.49974	8.46127	6.85142	7.18956	7.54719	7.51236	10.7494	0.698865	0.382319	0.515247
C16orf72	4.28432	5.87678	17.0987	16.7092	17.729	19.3915	17.7321	5.08055	3.49019	0.00429066	0.0220631
C16orf87	18.7763	18.4738	6.61122	6.17299	6.66132	6.69447	6.535	18.625	0.350872	6.91164e-05	0.00193659
C16orf91	11.1356	2.9579	7.77957	9.20283	10.8785	9.01746	9.2196	7.04677	1.30834	0.688886	0.7581
C17orf49	31.0244	19.1096	34.1953	31.6076	29.8087	30.6048	31.5541	25.067	1.25879	0.469929	0.585824
C17orf51	1.9914	0.714051	1.43632	1.27328	2.25594	2.26981	1.80884	1.35272	1.33718	0.603298	0.687078
C17orf53	2.26678	2.31375	4.27002	3.98194	3.75114	4.16565	4.04218	2.29027	1.76494	0.000410065	0.00462985
C17orf58	2.11575	3.28583	4.32731	3.57545	4.10108	3.80031	3.95104	2.70079	1.46292	0.259635	0.409543
C17orf59	0.387835	0.183299	1.42981	2.82217	3.01214	2.70763	2.49294	0.285567	8.72977	0.00656614	0.0301214
C17orf62	15.8322	2.72409	10.6863	12.2674	13.724	13.7719	12.6124	9.27817	1.35936	0.70034	0.766984
C17orf75	4.81778	7.56287	5.1639	5.26787	4.21513	4.79054	4.85936	6.19033	0.784992	0.507087	0.607768
C17orf80	14.2208	19.2651	10.151	9.9699	9.58521	10.6271	10.0833	16.743	0.602242	0.228319	0.377229
C17orf85	3.17602	2.33811	8.98963	8.81237	8.15945	9.14336	8.7762	2.75706	3.18317	0.0143005	0.054471
C17orf89	2.64108	1.39676	51.7841	47.5915	39.1237	43.2691	45.4421	2.01892	22.5081	0.000342672	0.0041402
C18orf21	16.6876	10.0177	13.6701	16.5303	13.7013	15.4394	14.8353	13.3526	1.11104	0.733941	0.794743
C18orf25	6.68941	7.04277	6.08276	5.79495	5.85202	6.55791	6.07191	6.86609	0.884334	0.0503316	0.139158
C18orf32	9.70007	3.52684	1.91456	3.94777	0.030758	1.84439	1.93437	6.61346	0.29249	0.359275	0.496353
C18orf54	2.88377	6.08426	8.65068	8.77948	6.41694	7.92884	7.94398	4.48402	1.77162	0.249769	0.398687
C18orf8	5.88471	3.82439	10.8245	10.2838	9.74633	10.7043	10.3897	4.85455	2.1402	0.101961	0.2258
C19orf12	2.00445	1.63465	5.2309	5.49289	5.26809	5.25181	5.31092	1.81955	2.91881	0.0196166	0.0693813
C19orf24	3.21973	0.647452	14.5492	16.2475	20.9867	14.2344	16.5045	1.93359	8.53566	0.00307508	0.0171526
C19orf25	4.61951	0.771653	6.69952	9.28371	12.3783	9.7848	9.53659	2.69558	3.53786	0.106869	0.232928
C19orf33	0.878662	0.384293	4.9779	3.91085	1.87924	2.70684	3.36871	0.631478	5.33465	0.0227796	0.0777953
C19orf43	10.543	11.6424	82.2672	102.163	106.038	95.0099	96.3695	11.0927	8.68767	0.000450015	0.00488305
C19orf47	10.1091	6.6281	9.06511	9.3953	12.2152	9.66524	10.0852	8.36859	1.20513	0.49462	0.602161
C19orf48	43.9391	25.2097	29.211	26.4235	36.3227	36.0624	32.0049	34.5744	0.925682	0.830588	0.870466
C19orf52	1.77533	0.503828	9.09758	8.54273	10.6998	8.85016	9.29758	1.13958	8.15878	0.00644737	0.0297433
C19orf53	133.492	106.356	68.7058	65.2395	59.5831	68.0062	65.3837	119.924	0.545209	0.148219	0.290169
C19orf54	6.31148	1.28271	3.7292	3.74231	6.33238	5.23133	4.7588	3.7971	1.25327	0.768204	0.821253
C19orf60	8.61746	3.52283	4.02753	15.4064	15.6461	6.8528	10.4832	6.07014	1.72701	0.331661	0.473739
C19orf66	2.52952	1.1351	5.97383	5.56542	7.19025	6.4707	6.30005	1.83231	3.43831	0.0513651	0.141004
C19orf70	33.6786	7.27047	19.6814	20.061	21.767	21.0786	20.647	20.4745	1.00842	0.991686	0.993872
C19orf71	0	0	0	0	0	0	0	0	NA	NA	2
C1D	33.9828	16.9034	14.6733	8.03831	14.4396	14.0644	12.8039	25.4431	0.503237	0.371854	0.506202
C1GALT1	6.18429	12.2628	24.6594	24.1465	23.9458	26.5259	24.8194	9.22352	2.69088	0.111939	0.239984
C1GALT1C1	39.4006	33.5276	16.173	15.0968	2.31732	2.49336	9.02013	36.4641	0.24737	0.00589025	0.0278903
C1orf105	4.67065	16.2251	0.553509	0	0.874347	0.52074	0.487149	10.4479	0.0466266	0.33437	0.475972
C1orf106	0	0.0467211	11.4783	10.6817	11.3056	10.9857	11.1128	0.0233605	475.711	6.51049e-06	0.000926825
C1orf109	25.9473	32.4661	12.0072	11.8346	11.8541	15.3021	12.7495	29.2067	0.436527	0.106042	0.231858
C1orf112	9.72606	25.0018	13.3562	13.3013	11.8837	14.8153	13.3391	17.3639	0.768208	0.691201	0.759706
C1orf115	0	0.150993	0.162821	0.0849574	0.0834877	0.291003	0.155567	0.0754963	2.06059	0.471299	0.587028
C1orf116	0.13542	0.024497	0	0.106771	0.262131	0.104492	0.118348	0.0799584	1.48013	0.654875	0.730128
C1orf122	4.96604	1.84113	8.67495	9.37593	10.114	8.80505	9.24248	3.40358	2.71552	0.153619	0.296484
C1orf123	20.4884	14.8408	8.71343	7.82369	8.28132	8.31916	8.2844	17.6646	0.468983	0.184873	0.331546
C1orf131	22.4846	21.1066	7.33493	8.55198	6.798	8.31269	7.7494	21.7956	0.355549	0.00547936	0.0263351
C1orf159	1.60044	0.533268	6.66153	9.37421	17.7189	9.62456	10.8448	1.06685	10.1652	0.0237019	0.0802545
C1orf174	21.6298	26.6675	9.81933	7.32154	8.59982	10.3186	9.01483	24.1486	0.373306	0.0868794	0.202899
C1orf198	136.501	69.8902	20.8189	23.8157	50.5365	52.9656	37.0342	103.196	0.358874	0.281673	0.429861
C1orf21	6.15351	4.23277	28.8834	29.1009	22.4939	25.3563	26.4586	5.19314	5.09492	0.000327965	0.00406372
C1orf216	14.4174	8.6365	23.5923	23.6173	18.4923	19.6698	21.3429	11.5269	1.85157	0.134191	0.271643
C1orf226	0.0614626	0.161193	0.527175	0.428124	0.348799	0.310743	0.40371	0.111328	3.62631	0.0262458	0.0868007
C1orf228	0.0474986	0.0459408	0.111998	0	0	0	0.0279994	0.0467197	0.599307	0.551676	0.644426
C1orf27	10.577	14.6441	6.85021	7.63751	6.28157	7.14094	6.97756	12.6105	0.553312	0.214886	0.363901
C1orf35	5.89544	10.0515	14.5429	22.2981	19.4102	16.6528	18.226	7.97349	2.28582	0.0459521	0.130686
C1orf43	171.374	86.0418	152.888	151.544	134.783	139.133	144.587	128.708	1.12337	0.773274	0.824915
C1orf50	2.06191	0.983561	3.27509	3.69767	3.24949	2.88274	3.27624	1.52273	2.15155	0.164274	0.308069
C1orf52	30.8962	12.4665	18.182	17.8097	16.1396	16.8372	17.2421	21.6813	0.795251	0.71419	0.77883
C1orf56	17.8076	38.4689	1.55001	1.24969	1.07771	0.725251	1.15067	28.1382	0.0408933	0.232656	0.381568
C1orf61	0	0	0.0301331	0	0	0	0.00753328	0	NA	0.391002	0.521482
C1orf74	17.9885	37.5154	9.08147	9.27115	9.5606	8.13696	9.01254	27.7519	0.324754	0.305526	0.45143
C1orf95	0	0.00164468	0	0	0.0615225	0	0.0153806	0.000822339	18.7035	0.413936	0.541483
C1QBP	11.9267	9.41633	109.584	114.222	94.1078	107.059	106.243	10.6715	9.95581	8.6472e-05	0.00215309
C1QL4	0.237885	0.850555	0.516343	1.07117	0.539082	0.131475	0.564518	0.54422	1.0373	0.960743	0.970599
C1QTNF1	0	0.0985167	1.51698	1.72803	2.31741	1.86783	1.85756	0.0492584	37.7106	0.00104736	0.00823356
C1QTNF3	16.0814	1.68908	0	0.888143	2.47592	1.76696	1.28275	8.88524	0.144369	0.481878	0.595212
C1QTNF4	0	0.146213	0	0	0	0	0	0.0731066	0	0.5	0.602161
C1QTNF6	4.24434	0.103254	15.7092	14.4972	14.6275	15.5197	15.0884	2.1738	6.94105	0.0951533	0.21561
C1QTNF7	0.0433714	7.28844	0	0	0	0	0	3.6659	0	0.496212	0.602161
C1R	21.3987	21.0431	0.809918	0.931793	0.853805	0.654688	0.812551	21.2209	0.0382901	0.00218337	0.0134567
C1RL	1.87727	0.924506	7.93587	7.93424	4.97136	5.37678	6.55456	1.40089	4.67886	0.00524026	0.0254659
C1RL-AS1	0.107047	0.290229	0.8747	0.813721	0.46168	0.656021	0.701531	0.198638	3.5317	0.0301661	0.096198
C1S	6.99533	4.53989	0.160921	0.0870086	0.217241	0.183145	0.162079	5.76761	0.0281016	0.137111	0.27542
C2	2.30586	3.56429	0.210076	0.0392859	0	0.0256311	0.0687483	2.93507	0.023423	0.135815	0.273644
C20orf166-AS1	0.958326	0.741379	0.156821	0.312642	1.40125	1.16574	0.759113	0.849853	0.893229	0.796341	0.843454
C20orf194	2.54415	2.05947	4.07574	3.79965	3.28269	3.38124	3.63483	2.30181	1.57912	0.0391025	0.116272
C20orf196	3.57069	2.35677	0.978295	1.00128	0.917563	1.07803	0.99379	2.96373	0.335318	0.189354	0.336179
C20orf24	7.4819	4.1481	38.2398	56.4056	55.1628	58.959	52.1918	5.815	8.97537	0.00118403	0.00896893
C20orf27	8.46596	1.53702	16.1107	17.6367	24.1388	18.3859	19.068	5.00149	3.81247	0.0991047	0.221876
C20orf96	5.30143	10.0404	4.64949	5.38973	4.6079	5.83754	5.12116	7.67091	0.667608	0.474821	0.589789
C21orf2	0.445323	0.347408	2.04483	2.99629	4.47223	2.87234	3.09642	0.396365	7.81205	0.0123587	0.0487244
C21orf33	46.8391	23.6123	15.1095	16.8101	15.5495	15.821	15.8225	35.2257	0.449175	0.343136	0.482402
C21orf58	0.726219	0.676315	3.44799	4.48397	4.20161	3.83898	3.99314	0.701267	5.69417	0.000616154	0.00590759
C21orf59	18.5234	10.4727	23.0051	23.8591	25.3172	24.8468	24.257	14.4981	1.67312	0.244439	0.393065
C21orf91	8.25898	16.9513	0.925703	0.751719	1.03735	5.32818	2.01074	12.6051	0.159517	0.230893	0.379996
C22orf23	2.82952	6.50742	0.106756	0.0256561	0.0758862	0.0502173	0.0646288	4.66847	0.0138437	0.241904	0.390944
C22orf29	19.0747	19.5682	6.31606	5.52269	6.42043	6.63703	6.22405	19.3215	0.322131	4.5895e-05	0.00168101
C22orf39	3.70512	1.51529	3.60167	3.78177	4.80959	4.68278	4.21895	2.6102	1.61633	0.367256	0.502607
C22orf46	2.8559	1.97106	4.98621	3.84974	4.25262	4.33363	4.35555	2.41348	1.80468	0.0852064	0.200325
C2CD2	2.83289	1.97261	5.43434	5.42163	5.01488	5.72296	5.39845	2.40275	2.24678	0.0649909	0.167129
C2CD2L	0.710562	0.325326	5.58908	5.55542	6.03606	5.58945	5.6925	0.517944	10.9906	0.0034141	0.0185768
C2CD3	5.42108	16.4501	5.68409	5.04375	5.79105	5.70953	5.5571	10.9356	0.508166	0.507851	0.60826
C2CD5	2.80538	7.62472	10.2667	10.1021	8.63961	11.3585	10.0917	5.21505	1.93512	0.279288	0.427516
C2orf42	3.71762	5.94829	2.7858	2.6517	2.99315	2.67624	2.77672	4.83296	0.574539	0.315219	0.459844
C2orf44	7.20992	8.75237	6.21569	5.70785	5.42652	5.77505	5.78128	7.98115	0.724367	0.201965	0.350118
C2orf47	7.58198	4.8357	12.2618	15.3662	12.9957	14.0354	13.6648	6.20884	2.20086	0.0669938	0.170464
C2orf49	2.44444	4.24939	5.52747	5.88052	4.4003	5.24648	5.26369	3.34692	1.5727	0.253076	0.40253
C2orf68	30.476	45.4749	5.05442	4.88891	5.0045	5.18081	5.03216	37.9754	0.132511	0.142477	0.282792
C2orf69	4.54429	9.79864	9.754	10.0869	7.81764	8.52312	9.04543	7.17147	1.26131	0.60417	0.687711
C2orf74	33.792	25.1923	3.25557	5.59766	9.10922	10.4899	7.11308	29.4921	0.241186	0.0860521	0.201506
C2orf76	10.2991	7.88638	4.42981	4.4347	3.61564	3.9136	4.09844	9.09273	0.450738	0.142551	0.282862
C3	0.043692	0.067658	0	0	0	0	0	0.055675	0	0.134962	0.272524
C3orf14	10.021	10.8869	2.84665	2.56029	2.977	3.60196	2.99648	10.454	0.286635	0.0112108	0.0452476
C3orf17	11.1217	14.6425	9.3559	10.2424	9.28351	11.4331	10.0787	12.8821	0.782383	0.34208	0.481916
C3orf18	1.15279	0.534428	1.71169	1.54736	1.38647	1.92193	1.64186	0.843609	1.94624	0.202425	0.350729
C3orf33	5.18009	2.86786	2.07735	2.33811	1.27877	1.75226	1.86162	4.02397	0.462633	0.303538	0.44966
C3orf38	26.8293	40.0636	22.9674	23.3853	21.024	22.8599	22.5592	33.4464	0.674486	0.346298	0.485077
C3orf52	6.39168	11.8671	15.1781	15.8923	10.6367	13.114	13.7053	9.12941	1.50122	0.313754	0.458927
C3orf58	19.047	41.6924	17.7987	17.4805	25.0556	24.8366	21.2929	30.3697	0.701122	0.567966	0.65788
C3orf70	1.73627	6.56198	0.92988	0.981329	1.12952	1.34443	1.09629	4.14913	0.264222	0.425558	0.551235
C3orf80	0	0.103413	0	0	0.701287	0.957158	0.414611	0.0517067	8.01852	0.236294	0.385254
C4A	0	0	0	0	0	0	0	0	NA	NA	2
C4B_2	0	0.0529417	0	0	0.106004	0	0.0265011	0.0264708	1.00114	0.999406	0.999559
C4BPA	0	0.0787385	0	0	0	0	0	0.0393693	0	0.5	0.602161
C4orf27	46.7546	33.6976	37.0817	35.6073	25.9234	32.2767	32.7223	40.2261	0.813459	0.442382	0.564595
C4orf29	2.51649	3.98638	1.72498	2.18692	1.6579	2.14385	1.92841	3.25144	0.593095	0.31486	0.459621
C4orf3	96.2478	26.0691	40.3542	40.7233	30.5632	34.662	36.5757	61.1585	0.598048	0.610765	0.693231
C4orf32	0.291873	0.638607	6.87574	7.74693	3.72476	5.12211	5.86739	0.46524	12.6115	0.0079846	0.0351607
C4orf33	4.45468	3.69796	2.20749	2.8634	1.93232	2.02649	2.25742	4.07632	0.553789	0.0714774	0.178143
C4orf46	21.8655	39.7884	13.9337	14.2213	14.5211	16.4644	14.7852	30.8269	0.479619	0.323354	0.466766
C4orf48	0.231324	0.130533	0	4.67007	0	0	1.16752	0.180929	6.45292	0.460325	0.579395
C5	0.906082	0.653971	1.63546	1.53229	0.937202	1.46679	1.39294	0.780026	1.78575	0.0434493	0.125564
C5AR2	0	0	0	0	0	0	0	0	NA	NA	2
C5orf15	74.5426	98.1392	50.8612	50.075	44.1585	49.073	48.5419	86.3409	0.562212	0.187694	0.334116
C5orf22	18.8145	33.0793	8.29002	7.03055	7.01685	8.1196	7.61426	25.9469	0.293456	0.235532	0.384464
C5orf24	2.00022	9.78489	11.4503	10.5625	18.7748	11.9395	13.1818	5.89256	2.23702	0.273581	0.422235
C5orf28	23.1962	33.8229	5.70169	5.10745	4.33434	5.02134	5.0412	28.5096	0.176825	0.140893	0.280561
C5orf30	1.67982	1.20458	9.28818	7.58339	9.60395	11.6037	9.51979	1.4422	6.60087	0.00140474	0.00995014
C5orf34	1.83912	6.92607	6.33259	4.76121	4.60602	5.12523	5.20626	4.38259	1.18794	0.800903	0.847083
C5orf42	3.86199	4.97054	3.43603	3.4209	2.91787	3.35694	3.28294	4.41627	0.743374	0.27762	0.425741
C5orf45	2.48692	0.916968	6.60182	5.74704	5.08591	4.47821	5.47825	1.70194	3.21882	0.068348	0.172557
C5orf51	10.0015	17.0815	11.5344	12.1489	9.6474	10.4443	10.9438	13.5415	0.808164	0.595948	0.681551
C5orf56	1.45537	0.422182	1.46277	1.21716	1.26319	1.87834	1.45537	0.938777	1.55028	0.493126	0.602161
C6orf1	10.5193	2.38726	11.6667	11.9769	9.39021	10.0272	10.7652	6.45326	1.66819	0.478671	0.592735
C6orf106	8.5084	7.69003	27.3453	26.7237	27.6032	29.203	27.7188	8.09921	3.42241	1.63927e-05	0.00118315
C6orf120	1.95041	1.75041	17.8066	18.9896	15.3367	15.5651	16.9245	1.85041	9.14635	0.000389359	0.00448105
C6orf136	3.85716	2.02946	1.9014	2.41576	4.31716	3.77278	3.10178	2.94331	1.05384	0.897444	0.922809
C6orf203	15.194	13.0221	8.23824	6.84987	7.00739	7.68546	7.44524	14.1081	0.527729	0.0812949	0.19416
C6orf226	6.81042	0.708028	4.83515	3.91826	3.83781	3.03326	3.90612	3.75922	1.03908	0.969427	0.97666
C6orf47	1.62583	0.537268	11.9032	10.8916	11.7795	11.5342	11.5271	1.08155	10.658	0.0142315	0.0542611
C6orf48	56.1759	63.889	68.396	78.1562	76.9634	81.206	76.1804	60.0324	1.26899	0.0716287	0.178384
C6orf62	715.385	1949.25	65.3743	58.7828	53.0258	63.3335	60.1291	1332.32	0.0451312	0.287445	0.435544
C6orf89	11.7172	10.6774	7.82121	7.56687	11.9037	13.1059	10.0994	11.1973	0.901952	0.509275	0.608985
C7orf13	0.503185	0.775766	1.07873	1.0549	1.50083	1.29781	1.23307	0.639475	1.92825	0.0623326	0.1623
C7orf25	9.22745	9.1056	8.42671	9.1254	6.31151	6.78441	7.662	9.16653	0.835868	0.108474	0.23494
C7orf26	0.926481	0.313366	8.86356	8.99102	9.64616	8.83921	9.08499	0.619923	14.655	0.0028137	0.0160503
C7orf43	0.496141	0.165969	4.75039	5.07423	5.91165	4.74984	5.12153	0.331055	15.4703	0.00011716	0.00240133
C7orf49	9.5029	5.66859	8.62174	8.68727	9.47406	9.96481	9.18697	7.58575	1.21108	0.555259	0.647341
C7orf50	6.34214	3.84032	29.0949	37.8643	44.8787	35.3835	36.8053	5.09123	7.22917	0.00115731	0.00886914
C7orf55	7.42302	5.86847	2.35083	2.24371	5.87926	1.73849	3.05307	6.64574	0.459403	0.0495033	0.137654
C7orf55-LUC7L2	0.731773	1.39127	26.3614	17.4157	6.71351	21.0499	17.8851	1.06152	16.8486	0.0266713	0.0879662
C7orf60	1.94797	3.65603	4.50807	4.45122	3.92904	4.17845	4.26669	2.802	1.52273	0.330665	0.472898
C7orf73	191.759	141.806	29.2351	27.7742	28.5507	33.4809	29.7602	166.782	0.178437	0.114015	0.242924
C8orf33	16.7512	12.5425	20.2345	19.6305	19.2125	21.6595	20.1842	14.6468	1.37806	0.213854	0.362851
C8orf4	0.409589	1.31643	0.029282	0.110399	0	0	0.0349202	0.863008	0.0404634	0.31812	0.462012
C8orf48	1.99629	5.43597	2.63965	3.02859	1.8601	1.98531	2.37841	3.71613	0.640025	0.577861	0.665926
C8orf58	1.87411	0.723469	13.6958	13.8606	18.0642	18.1009	15.9304	1.29879	12.2655	0.000504752	0.00520589
C8orf59	38.7915	24.4184	26.9262	19.7067	18.0871	19.5021	21.0555	31.6049	0.666211	0.36787	0.503046
C8orf76	20.4592	24.2038	12.5678	13.8136	9.35685	13.9797	12.4295	22.3315	0.55659	0.0595314	0.157257
C8orf82	0.365038	0.119851	0.192038	0.266399	5.92517	4.58215	2.74144	0.242445	11.3075	0.188943	0.335629
C8orf88	7.8308	10.0004	12.2598	15.4315	11.0079	13.0045	12.9259	8.91562	1.4498	0.0812559	0.19416
C9orf114	6.04034	1.66206	7.80121	6.89153	8.27744	7.94683	7.72925	3.8512	2.00697	0.322949	0.466593
C9orf116	0.804269	0.438265	4.02169	3.28418	3.79026	3.40457	3.62518	0.621267	5.83513	0.00174128	0.0115296
C9orf129	0	0.038082	7.47432	7.17803	7.34219	6.63574	7.15757	0.019041	375.903	3.22828e-05	0.00145664
C9orf131	0	0.262151	0	0	0	0	0	0.131076	0	0.5	0.602161
C9orf142	14.4541	2.89387	18.9485	19.4437	20.7992	17.0385	19.0574	8.674	2.19708	0.319153	0.46319
C9orf156	7.60014	10.4973	3.89375	3.61735	3.40117	5.35163	4.06597	9.04874	0.449342	0.155105	0.298166
C9orf16	14.6097	4.90047	12.1373	19.3411	20.5552	14.201	16.5587	9.75507	1.69744	0.372645	0.507037
C9orf3	28.7227	22.5222	3.59217	3.85886	4.65907	4.86636	4.24411	25.6225	0.16564	0.089017	0.206492
C9orf40	1.61403	0.985262	9.15624	11.8826	9.77846	10.1068	10.231	1.29965	7.87215	0.000180489	0.00296296
C9orf64	11.4783	8.81183	4.80147	5.20547	4.1311	4.13756	4.5689	10.1451	0.450357	0.137969	0.276762
C9orf69	0.26761	0.281327	0.201512	16.729	18.0191	15.9991	12.7372	0.274469	46.4066	0.0591742	0.156598
C9orf72	2.47154	4.14596	2.1459	1.9995	1.47135	2.00866	1.90635	3.30875	0.576154	0.335902	0.47732
C9orf78	57.6069	64.2236	24.7462	27.1214	25.732	28.7097	26.5773	60.9152	0.4363	0.0473792	0.133446
C9orf85	11.1927	13.1995	4.64036	4.85597	3.56602	4.57284	4.4088	12.1961	0.361492	0.0629201	0.163264
C9orf89	9.95972	3.67838	25.8891	31.1753	29.8462	27.7233	28.6585	6.81905	4.20271	0.0610856	0.160104
C9orf9	5.70974	3.33631	3.102	1.51042	2.12558	2.5461	2.32102	4.52303	0.513156	0.297488	0.444858
C9orf91	0.447101	0.559516	1.88887	1.78822	2.52736	2.60537	2.20245	0.503309	4.37595	0.00285888	0.016223
CA11	0	0	6.38567	5.81378	1.99678	1.71993	3.97904	0	NA	0.0481511	0.134866
CA12	0.374188	0.050583	6.54381	6.5155	11.7289	12.3412	9.28234	0.212386	43.7052	0.0103376	0.0425359
CA13	1.88714	3.03752	0.505099	0.295113	0.26458	0.680251	0.436261	2.46233	0.177174	0.167565	0.311644
CA14	0	0.100612	0.414329	0.198453	0.055354	0	0.167034	0.050306	3.32036	0.329658	0.472284
CA2	0.409047	1.88305	0	0	0	0	0	1.14605	0	0.363825	0.499639
CA3	10.752	15.6889	0	0	0	0.201757	0.0504392	13.2204	0.00381525	0.117829	0.248704
CA5B	1.30956	1.93918	1.81808	1.65278	1.55233	1.58747	1.65266	1.62437	1.01742	0.943169	0.957869
CA5BP1	9.47985	3.38194	5.7627	6.78574	8.42423	8.5981	7.39269	6.4309	1.14956	0.806149	0.850982
CAAP1	5.96879	5.8706	9.73045	8.5358	8.38406	8.91816	8.89212	5.9197	1.50212	0.00185677	0.0120338
CAB39	4.10988	11.219	40.2311	39.5872	39.7516	41.0705	40.1601	7.66445	5.23978	0.0672342	0.170825
CAB39L	4.69676	2.30384	2.52336	3.17102	2.70908	3.16516	2.89216	3.5003	0.826259	0.70055	0.767149
CABIN1	2.41719	1.29208	8.84191	8.49051	9.75643	8.01618	8.77626	1.85464	4.73207	0.0106366	0.0434927
CABLES1	1.90328	1.00645	5.47054	6.09361	3.73372	3.53886	4.70918	1.45486	3.23685	0.0148783	0.0560913
CABLES2	0.03662	0.405696	5.6658	5.0836	6.02608	6.37928	5.78869	0.221158	26.1744	8.43307e-05	0.00212227
CABYR	3.14883	2.70453	1.48575	1.37163	1.22501	1.31888	1.35032	2.92668	0.461382	0.0744083	0.183051
CACFD1	0.965709	0.036073	4.66855	4.49775	4.71741	3.79268	4.4191	0.500891	8.82246	0.0382034	0.114366
CACHD1	0.5128	0.365248	1.81257	1.94279	2.29116	2.19811	2.06116	0.439024	4.69487	0.000287565	0.00379278
CACNA1H	0.012317	0.002913	0.193162	0.172028	0.300262	0.26648	0.232983	0.007615	30.5953	0.0044028	0.0223936
CACNA1S	8.32911	5.92909	0.06118	0.016722	1.47946	1.35574	0.728276	7.1291	0.102155	0.0904672	0.209079
CACNA2D1	1.40912	3.38672	6.32056	6.41852	11.1118	12.0556	8.97661	2.39792	3.7435	0.0225895	0.0773476
CACNB1	3.79719	3.59385	1.17897	1.48575	2.98538	3.08231	2.1831	3.69552	0.590743	0.0527268	0.143688
CACNB3	1.33533	0.342748	6.58365	5.74234	5.56338	5.35501	5.8111	0.83904	6.92588	0.0229503	0.0782557
CACNG1	22.4609	43.3402	0	0	0.424337	0.153166	0.144376	32.9006	0.00438824	0.196388	0.344138
CACNG4	0	0.002947	0.157168	0.150053	0.547583	0.411986	0.316698	0.0014735	214.929	0.0488807	0.136327
CACNG6	0.0375159	0.0456842	3.04752	4.5579	2.62277	2.13473	3.09073	0.0416	74.2964	0.0100712	0.0417546
CACTIN	0.075869	0.055797	7.21575	9.18752	9.7536	7.44692	8.40095	0.065833	127.61	0.000931113	0.00757437
CACUL1	30.3358	40.5948	10.4739	10.9451	9.6875	9.42813	10.1337	35.4653	0.285735	0.125793	0.259532
CACYBP	67.8583	75.879	40.7041	40.7366	35.5673	42.0291	39.7593	71.8687	0.553222	0.0527442	0.143705
CAD	6.90208	3.3694	20.6882	20.4146	21.3337	18.8118	20.3121	5.13574	3.95505	0.0541387	0.146163
CADM1	4.6678	1.73355	6.66189	6.84825	7.17429	7.90465	7.14727	3.20068	2.23305	0.216725	0.36545
CADM2	0.922218	2.43198	0.0218224	0	0.0102907	0	0.00802825	1.6771	0.00478699	0.270388	0.419532
CADM3	0.567966	0.393847	0	0	0	0	0	0.480906	0	0.114014	0.242924
CADM4	0.037779	0.05835	12.1826	11.5447	6.62159	7.20806	9.38924	0.0480645	195.347	0.00742795	0.0331914
CADPS2	0.0672121	0.283517	0.061964	0.0423395	1.20875	1.34738	0.665109	0.175364	3.79273	0.266835	0.416437
CALB2	0.690527	0.118285	1.4312	1.25965	0.171697	0.617051	0.8699	0.404406	2.15106	0.33574	0.477177
CALCOCO1	26.2959	10.9698	11.5041	10.0034	9.7981	11.5189	10.7061	18.6328	0.574584	0.488819	0.600456
CALCOCO2	28.7093	34.9218	15.8343	15.1433	17.2196	18.0503	16.5619	31.8156	0.520559	0.115258	0.245053
CALCR	0.250393	0.080489	0	0	0	0	0	0.165441	0	0.302	0.448236
CALD1	108.138	71.3877	117.272	119.899	104.95	117.644	114.941	89.7627	1.2805	0.395697	0.525709
CALHM2	9.01163	2.85972	0.525532	0.372053	0.468541	0.258945	0.406268	5.93567	0.0684451	0.3231	0.466619
CALM1	160.169	323.088	158.977	157.836	126.123	138.48	145.354	241.628	0.60156	0.445716	0.567592
CALM2	255.632	188.77	91.9855	89.5147	151.734	175.052	127.072	222.201	0.571876	0.146261	0.287776
CALM3	40.5674	17.0623	200.972	194.642	172.728	179.726	187.017	28.8148	6.49031	0.0135877	0.0523715
CALR	289.444	450.338	864.373	822.643	885.953	910.516	870.871	369.891	2.3544	0.0873888	0.203653
CALU	383.388	509.006	157.062	161.362	145.832	163.185	156.86	446.197	0.351549	0.134917	0.272524
CAMK1	1.10601	0.285258	9.82146	8.45114	8.35361	9.91165	9.13446	0.695632	13.1312	0.000626493	0.00595442
CAMK1D	0.87905	0.779826	2.96481	2.78115	2.36953	2.54246	2.66449	0.829438	3.2124	0.000312325	0.00395602
CAMK2A	0.533947	0.840719	1.84635	1.72953	1.25764	1.69664	1.63254	0.687333	2.37519	0.0268756	0.0884841
CAMK2D	19.5344	37.6274	16.2375	15.0711	14.1395	15.3311	15.1948	28.5809	0.531641	0.377899	0.511243
CAMK2G	8.43416	5.19306	13.7885	13.5421	11.4464	11.6954	12.6181	6.81361	1.8519	0.137698	0.276303
CAMK2N1	3.18919	2.7869	11.6084	10.2746	9.04359	10.81	10.4342	2.98804	3.49197	0.000333135	0.00407763
CAMKK1	1.26535	0.0809429	2.47854	2.5865	2.18655	2.16142	2.35325	0.673147	3.4959	0.206511	0.355543
CAMKK2	2.37782	1.77543	5.37678	5.37704	6.04478	6.65864	5.86431	2.07662	2.82397	0.00284199	0.0161482
CAMKMT	0.609564	1.56327	1.038	2.0789	1.34056	1.90851	1.59149	1.08642	1.4649	0.468513	0.585042
CAMLG	7.8955	3.77122	14.2719	16.0082	12.5934	13.6121	14.1214	5.83336	2.4208	0.123934	0.257074
CAMSAP1	2.99167	1.09115	11.0867	11.7317	11.8488	12.4373	11.7761	2.04141	5.76863	0.0451776	0.12919
CAMSAP2	3.65498	5.45585	15.1065	15.497	14.4704	15.9947	15.2671	4.55542	3.35143	0.0320935	0.100605
CAMTA1	5.86455	2.94727	2.55518	2.59996	2.59568	2.55692	2.57694	4.40591	0.584882	0.428578	0.553723
CAMTA2	1.56677	1.38722	7.55905	7.26716	9.18437	8.16304	8.0434	1.47699	5.4458	0.000393249	0.00449169
CAND1	19.9708	15.6666	38.5661	39.824	35.1216	37.5917	37.7758	17.8187	2.12001	0.0331382	0.102822
CAND2	1.798	1.06956	2.67618	3.28408	2.45194	1.6893	2.52537	1.43378	1.76134	0.122528	0.255381
CANT1	5.86738	0.838997	29.9528	29.6567	31.5591	32.7952	30.991	3.35319	9.24223	0.0416188	0.121752
CANX	122.599	114.423	199.602	194.754	210.356	235.657	210.093	118.511	1.77277	0.000931673	0.00757437
CAP1	374.637	481.231	218.098	212.63	212.239	237.354	220.08	427.934	0.514286	0.15604	0.299349
CAP2	79.0023	111.947	45.2459	41.8233	34.6557	34.8696	39.1486	95.4746	0.410042	0.173517	0.318955
CAPG	82.61	93.5614	88.8918	85.215	47.6266	51.7226	68.364	88.0857	0.776108	0.180769	0.327188
CAPN1	25.4046	4.61098	62.1514	59.8372	65.4987	62.1165	62.401	15.0078	4.15791	0.133699	0.270978
CAPN10	0.113647	0.06033	5.06367	6.09566	6.37445	5.83713	5.84273	0.0869885	67.1667	0.000232781	0.00343326
CAPN15	0.023958	0.120032	4.82861	10.9478	11.6966	6.99314	8.61653	0.071995	119.682	0.0134854	0.0520386
CAPN2	157.211	72.6129	445.109	429.882	310.239	329.757	378.747	114.912	3.29598	0.0275151	0.0900013
CAPN3	0.957643	2.18106	0	0	0	0	0	1.56935	0	0.236612	0.385532
CAPN5	5.07647	0.842576	11.4119	11.2153	9.28755	8.98077	10.2239	2.95952	3.45458	0.156171	0.299512
CAPN6	0	0.293388	1.0191	1.20158	3.27586	3.81103	2.32689	0.146694	15.8622	0.0522329	0.142639
CAPN7	2.20692	2.05545	8.2183	8.06407	7.66239	8.10444	8.0123	2.13119	3.75955	2.1957e-06	0.000668768
CAPNS1	35.4288	37.5557	248.997	217.385	234.946	237.067	234.599	36.4922	6.42873	5.53999e-05	0.00180258
CAPRIN1	20.4826	15.7834	76.4124	77.5735	72.5494	77.5559	76.0228	18.133	4.19251	0.00650697	0.0299339
CAPRIN2	1.50109	2.37549	10.423	10.1738	7.81058	9.24676	9.41353	1.93829	4.85662	0.000696114	0.00631372
CAPS	0.497641	0.744607	0.276197	0.646165	0.321984	0.376102	0.405112	0.621124	0.652224	0.285255	0.43356
CAPZA1	513.507	628.896	102.031	98.9381	87.3252	101.131	97.3562	571.201	0.170441	0.0762391	0.185872
CAPZA2	184.922	219.748	75.097	74.0928	61.884	68.4402	69.8785	202.335	0.34536	0.075532	0.184767
CAPZB	49.0016	50.3047	118.237	77.1172	109.222	113.24	104.454	49.6532	2.10367	0.00955002	0.0400815
CARD10	1.94539	0.501401	9.36824	9.49447	28.1415	22.3695	17.3434	1.2234	14.1765	0.0403609	0.119002
CARD11	0.009937	0.006911	0	0.046553	0.033973	0	0.0201315	0.008424	2.38978	0.399157	0.528377
CARD6	2.44569	8.26473	0.4595	0.62812	0.370106	0.247864	0.426397	5.35521	0.0796229	0.339314	0.479964
CARD8	1.6285	5.4705	6.51163	6.90436	5.61204	6.11246	6.28512	3.5495	1.77071	0.385997	0.51813
CARHSP1	16.4493	21.6256	15.6707	16.5869	30.5519	18.4685	20.3195	19.0374	1.06735	0.782337	0.832151
CARKD	8.76052	3.29673	11.9013	12.2615	12.6479	12.0584	12.2173	6.02863	2.02655	0.263679	0.413532
CARM1	0.932434	0.612703	40.0087	36.9122	38.5066	37.6498	38.2693	0.772568	49.5352	4.96257e-06	0.000856739
CARNMT1	1.10857	1.14913	8.00943	9.29228	6.58663	6.25331	7.53541	1.12885	6.67531	0.00272561	0.0157238
CARNS1	12.2448	16.4448	0.081495	0.116937	0.471964	0.330107	0.250126	14.3448	0.0174367	0.0936244	0.213578
CARS	54.2198	70.3474	21.6375	20.0079	25.76	25.9962	23.3504	62.2836	0.374905	0.120102	0.25189
CARS2	2.0046	0.741096	25.0913	27.0424	25.253	24.9957	25.5956	1.37285	18.6441	0.000524953	0.00532557
CASC10	0	0.006798	0.839565	0.935164	1.49299	1.15006	1.10445	0.003399	324.933	0.00471293	0.0235682
CASC15	1.0387	0.397128	0	0	0	0.08015	0.0200375	0.717916	0.0279107	0.273233	0.421973
CASC3	16.6721	11.4548	21.4641	20.5478	24.2355	24.0892	22.5841	14.0634	1.60587	0.15651	0.299719
CASC4	12.3315	7.30258	35.5615	37.1902	30.8054	33.3659	34.2307	9.81705	3.48687	0.0235207	0.0798471
CASC5	5.03098	10.0708	10.0188	10.3199	10.8432	12.0309	10.8032	7.55088	1.43072	0.414882	0.54234
CASD1	4.6996	7.25123	7.41284	8.52581	7.68192	9.07224	8.1732	5.97542	1.3678	0.3172	0.461288
CASK	2.21898	4.84471	17.5535	17.1459	15.0907	15.1993	16.2473	3.53184	4.60024	0.0287292	0.0926307
CASKIN2	0.191647	0.072273	3.24904	4.05812	5.30392	4.03457	4.16141	0.13196	31.5354	0.00218451	0.0134574
CASP1	0.70439	1.00762	0	0	0	0	0	0.856005	0	0.1116	0.23961
CASP2	39.363	56.2136	14.9388	13.2992	13.9153	14.3671	14.1301	47.7883	0.295681	0.155623	0.298821
CASP3	78.6162	128.093	61.0927	65.3609	51.5437	57.878	58.9688	103.355	0.570548	0.320462	0.464434
CASP4	40.7964	62.2502	0.644804	1.2037	2.53802	2.44393	1.70761	51.5233	0.0331425	0.134446	0.271954
CASP6	31.6578	24.5313	14.3177	14.7126	12.7343	13.165	13.7324	28.0946	0.488792	0.149614	0.291851
CASP7	17.832	25.4925	10.4261	9.321	8.98224	9.30192	9.50781	21.6623	0.438911	0.19227	0.339558
CASP8	1.55593	6.42114	8.23823	8.71585	6.78948	7.82198	7.89138	3.98853	1.97852	0.349006	0.487514
CASP8AP2	4.21488	6.39063	6.75535	7.43982	5.76399	6.43581	6.59874	5.30275	1.2444	0.43302	0.557318
CASP9	3.64548	6.86922	2.85085	3.26354	3.63498	3.75463	3.376	5.25735	0.642148	0.448813	0.570558
CASQ2	38.748	169.721	1.41681	1.30889	6.19719	5.87623	3.69978	104.235	0.0354947	0.367462	0.502769
CASS4	1.25913	8.92338	1.34622	1.48001	3.37572	2.65852	2.21512	5.09125	0.435083	0.589364	0.675911
CAST	25.7324	27.0805	82.8316	80.203	64.8788	71.671	74.8961	26.4065	2.83628	0.00106028	0.00829468
CASZ1	0.249227	1.58861	0.0312525	0.0241065	0.253171	0.182976	0.122877	0.91892	0.133719	0.444227	0.566398
CAT	60.4461	68.8508	0	0	9.71614	10.7631	5.11981	64.6484	0.0791947	0.0064926	0.0298783
CAV1	285.143	344.364	360.809	338.038	358.89	378.63	359.092	314.753	1.14087	0.36138	0.497896
CAV2	81.821	51.4037	35.6478	35.8659	38.0233	39.8922	37.3573	66.6123	0.560816	0.304115	0.450209
CAV3	69.2105	62.903	0.9743	0.906585	6.0157	6.58125	3.61946	66.0567	0.0547932	0.00974106	0.0406431
CBFA2T2	0.345884	2.19636	2.49571	2.19764	2.58204	2.64171	2.47927	1.27112	1.95046	0.414207	0.541729
CBFB	16.137	15.4461	28.2622	27.5285	25.1019	28.9888	27.4704	15.7916	1.73956	0.000301888	0.00387946
CBL	2.24597	3.60941	9.55601	10.343	9.11783	9.30526	9.58053	2.92769	3.27238	0.0373044	0.112184
CBLB	10.1256	21.5299	2.81938	2.67417	3.43634	3.15324	3.02078	15.8278	0.190853	0.266421	0.416237
CBLL1	7.81302	14.5437	8.33705	7.42447	7.21638	8.23839	7.80407	11.1784	0.698141	0.498419	0.602161
CBR1	49.1058	9.68482	23.8641	27.866	25.0371	22.7986	24.8915	29.3953	0.846784	0.857024	0.891395
CBR3	6.03489	2.82323	20.075	24.1843	18.7094	20.5808	20.8874	4.42906	4.71598	0.0116358	0.0464843
CBR4	14.8537	26.1687	7.64619	7.14977	6.03083	7.31623	7.03575	20.5112	0.34302	0.251961	0.401201
CBS	1.95263	0.213811	3.41908	1.04221	1.21665	1.97967	1.9144	1.08322	1.76733	0.508851	0.608734
CBWD1	36.3204	34.8847	13.3475	13.8598	9.79167	11.196	12.0487	35.6026	0.338424	6.34471e-05	0.00190968
CBWD2	29.0994	33.846	10.4295	10.9631	8.02668	9.51805	9.73434	31.4727	0.309294	0.0535403	0.145163
CBWD3	8.75467	12.6507	5.34482	5.86228	1.73391	5.5947	4.63393	10.7027	0.432969	0.144416	0.285282
CBWD5	9.40832	9.61317	6.02794	5.49416	4.63867	5.07564	5.3091	9.51075	0.558221	0.000332982	0.00407763
CBWD6	7.32083	9.57075	3.27174	5.57356	5.66444	6.79118	5.32523	8.44579	0.630519	0.150926	0.293276
CBX1	14.9216	15.47	46.6541	48.4212	40.3918	46.4592	45.4816	15.1958	2.99304	0.000332783	0.00407763
CBX2	0.228489	0.0280708	3.55531	3.10232	4.08272	3.24464	3.49625	0.12828	27.2548	0.000177107	0.00293988
CBX3	162.563	124.747	135.579	137.606	110.911	133.353	129.362	143.655	0.900508	0.584855	0.671916
CBX4	0.068397	0.094194	2.12324	3.53774	3.44126	2.01575	2.7795	0.0812955	34.1901	0.00715383	0.0322304
CBX5	13.3563	57.3095	8.84327	9.77503	17.5344	8.99266	11.2863	35.3329	0.319429	0.47027	0.58612
CBX6	28.6028	27.2113	18.6583	21.8234	19.8311	18.45	19.6907	27.9071	0.705582	0.00293778	0.0165489
CBX7	0.411268	0.087747	0.543455	0.610476	0.458959	0.367905	0.495199	0.249507	1.98471	0.35326	0.491302
CBY1	28.5875	24.6105	16.7862	14.2795	13.3919	15.9569	15.1036	26.599	0.567826	0.0746182	0.183285
CC2D1A	0.854632	0.148016	6.79723	8.54766	8.91906	7.58437	7.96208	0.501324	15.8821	0.000318916	0.00400081
CC2D1B	4.31454	1.34908	12.073	11.7786	10.0291	8.99332	10.7185	2.83181	3.78504	0.0687295	0.173044
CC2D2A	1.74873	1.60179	4.9226	5.08297	5.02064	5.27947	5.07642	1.67526	3.03023	5.38522e-05	0.00179105
CCAR1	38.6868	47.5146	33.7572	33.3266	28.8028	35.0198	32.7266	43.1007	0.759306	0.232947	0.381757
CCAR2	10.9819	3.53572	37.5271	35.9273	38.8337	41.3779	38.4165	7.25882	5.29239	0.0551753	0.148476
CCBE1	12.7487	6.57678	6.75876	6.96962	11.6639	12.0653	9.3644	9.66272	0.969127	0.940686	0.955792
CCBL1	6.4797	7.06232	2.23227	2.38882	2.93933	3.20285	2.69082	6.77101	0.397403	0.00474253	0.023671
CCBL2	13.2844	16.6877	19.5715	19.6843	15.8906	20.1523	18.8247	14.986	1.25615	0.210525	0.359859
CCDC101	16.2322	7.5323	6.97034	5.21966	7.38731	7.17204	6.68734	11.8823	0.562801	0.441937	0.564276
CCDC102A	0.11451	0.033649	4.5706	5.77499	5.18082	4.47596	5.00059	0.0740795	67.5031	0.000420925	0.00468546
CCDC102B	0.956645	0.640297	1.05015	0.777338	1.02562	0.932959	0.946516	0.798471	1.18541	0.513107	0.611817
CCDC106	0.400504	0.146292	6.8638	6.61622	6.15949	5.22365	6.21579	0.273398	22.7353	0.000192014	0.00307058
CCDC107	7.17117	2.05136	6.65391	6.01715	7.28381	7.00604	6.74023	4.61127	1.46169	0.557604	0.648542
CCDC109B	5.84779	3.30914	38.5567	36.7019	26.462	31.5615	33.3205	4.57846	7.27766	0.00075928	0.00666564
CCDC112	1.90483	1.98368	5.35423	5.36967	3.98598	5.26878	4.99466	1.94425	2.56894	0.00261157	0.01529
CCDC113	1.69318	2.83624	0.336419	0.391716	0.096361	0.287326	0.277956	2.26471	0.122733	0.174473	0.319927
CCDC115	10.4155	2.29745	9.05183	9.96091	7.68218	8.71293	8.85197	6.35648	1.39259	0.64879	0.724831
CCDC117	4.10671	6.28686	9.19413	9.5488	8.18309	9.0805	9.00163	5.19678	1.73215	0.15777	0.300994
CCDC12	34.7554	11.0337	15.4637	15.0609	17.8157	18.2986	16.6597	22.8945	0.727673	0.691857	0.760172
CCDC124	42.5179	10.2652	40.4043	58.3711	58.8305	43.5778	50.2959	26.3915	1.90576	0.362967	0.499244
CCDC126	5.33775	5.97531	1.56824	2.0628	2.11278	1.57059	1.8286	5.65653	0.323273	0.0222609	0.0764222
CCDC127	21.7117	16.6281	12.6157	13.4926	11.353	13.0122	12.6184	19.1699	0.658241	0.226497	0.375497
CCDC130	9.30921	3.94518	7.70752	9.49267	13.2563	12.2939	10.6876	6.62719	1.61269	0.342809	0.482257
CCDC134	4.04789	2.31733	3.1207	4.20199	5.95301	4.64145	4.47929	3.18261	1.40743	0.341115	0.481421
CCDC137	6.50711	5.53409	17.1241	17.4599	21.5771	19.396	18.8893	6.0206	3.13744	0.000392823	0.00449169
CCDC138	2.85264	7.15873	3.96506	4.3735	3.71808	4.39747	4.11353	5.00568	0.821772	0.749943	0.807001
CCDC14	13.7355	26.5025	14.3599	15.4084	13.435	16.4248	14.907	20.119	0.740944	0.563463	0.653565
CCDC141	2.3992	6.30705	0.218888	0.236247	0.522128	0.777336	0.43865	4.35312	0.100767	0.293547	0.441138
CCDC142	0.813514	0.566024	1.1193	1.67174	1.58665	1.17353	1.3878	0.689769	2.01198	0.0274866	0.0899305
CCDC144B	1.44059	0.475758	0	0	0	0.024978	0.0062445	0.958171	0.0065171	0.298566	0.445456
CCDC149	0.931303	0.479204	2.52196	2.35723	3.16272	2.94901	2.74773	0.705253	3.89609	0.0114203	0.0458899
CCDC15	4.34267	8.67753	5.7788	4.9878	4.20885	4.84954	4.95625	6.5101	0.761316	0.603177	0.687059
CCDC152	20.9081	26.5952	0.8799	0.899359	0.494322	0.794266	0.766962	23.7516	0.0322909	0.0780789	0.188814
CCDC167	57.0785	42.9492	23.7014	22.1755	27.6631	28.7694	25.5773	50.0138	0.511406	0.164881	0.308707
CCDC169	2.62481	4.87502	0.407138	0	0.0646315	0.602257	0.268507	3.74991	0.0716034	0.194166	0.341571
CCDC169-SOHLH2	1.46686	16.0917	1.15968	1.08557	0.68882	1.18226	1.02908	8.77926	0.117217	0.481473	0.59478
CCDC174	8.63865	11.0248	5.35622	6.46769	4.98666	5.37947	5.54751	9.83174	0.564244	0.152844	0.295381
CCDC18	5.03128	5.60436	5.39784	5.50377	4.78775	5.28309	5.24311	5.31782	0.985952	0.844539	0.881209
CCDC181	1.23586	2.55979	0.479008	0.407917	0.855605	0.493345	0.558969	1.89783	0.294531	0.286496	0.43461
CCDC186	5.08592	9.09681	2.99276	2.84184	2.85754	3.24193	2.98352	7.09137	0.420725	0.288568	0.43667
CCDC22	6.04028	1.17112	5.916	5.87251	7.91738	6.61422	6.58003	3.6057	1.82489	0.431355	0.555994
CCDC24	1.04023	0.37768	1.80627	1.0081	1.53443	1.29776	1.41164	0.708954	1.99115	0.234201	0.383051
CCDC25	11.4732	15.0412	18.1186	19.1365	15.784	19.3414	18.0952	13.2572	1.36493	0.179196	0.325601
CCDC28A	9.80645	12.8698	6.15141	4.26229	3.60053	3.80218	4.45411	11.3381	0.392843	0.103797	0.228514
CCDC28B	8.08091	5.62974	5.51116	4.70054	4.9062	4.47002	4.89698	6.85532	0.714332	0.349286	0.487801
CCDC3	1.72923	1.46876	1.43868	1.47151	1.48453	1.52629	1.48026	1.599	0.925739	0.527802	0.624339
CCDC34	8.81981	7.90425	12.3087	14.1556	12.3154	13.4283	13.052	8.36203	1.56087	0.00555549	0.0266034
CCDC36	1.97632	1.42666	0	0	0	0	0	1.70149	0	0.101949	0.2258
CCDC43	21.6144	22.5413	15.3373	15.5496	13.1251	16.1817	15.0484	22.0779	0.681607	0.00111845	0.00864211
CCDC47	18.9011	13.7228	34.8687	38.0501	30.0268	34.2351	34.2952	16.3119	2.10246	0.0324172	0.101353
CCDC50	3.42617	2.67246	11.9026	15.7194	15.0416	16.412	14.7689	3.04931	4.84336	0.000587816	0.00572814
CCDC51	16.5709	9.95123	8.49129	7.7646	9.36149	8.89983	8.6293	13.2611	0.650724	0.393103	0.523377
CCDC53	67.5731	41.0162	21.4649	22.7178	18.9583	22.4599	21.4002	54.2946	0.39415	0.243046	0.392112
CCDC57	0.530337	0.118289	2.31105	2.84873	2.47709	2.59032	2.5568	0.324313	7.88374	0.0198513	0.0699468
CCDC58	8.44294	12.5345	24.1658	26.4414	22.9329	28.3759	25.479	10.4887	2.42918	0.0332997	0.103201
CCDC59	15.2214	15.2017	15.2397	16.3862	14.0476	17.2616	15.7338	15.2116	1.03433	0.508738	0.608706
CCDC6	7.06656	5.86991	13.6958	13.9254	12.4186	14.4185	13.6146	6.46824	2.10484	0.00894804	0.0381765
CCDC61	0	0.058768	1.64226	1.12986	1.78058	2.28802	1.71018	0.029384	58.201	0.0054181	0.0261078
CCDC66	7.7645	8.06528	4.8588	3.71674	3.35764	4.2953	4.05712	7.91489	0.512593	0.000520181	0.00528945
CCDC69	0.03566	0.194854	1.26694	1.25034	0.759648	0.878941	1.03897	0.115257	9.01437	0.00372243	0.0197539
CCDC71	2.43058	1.16333	11.2283	10.663	12.2085	10.811	11.2277	1.79696	6.24819	0.0117858	0.0469518
CCDC71L	0.56082	0.621151	7.95831	8.81408	7.66602	7.51931	7.98943	0.590986	13.5188	0.000115146	0.00239409
CCDC74A	0.932734	0.145288	3.17431	3.69586	3.10548	3.69407	3.41743	0.539011	6.34019	0.0528317	0.143884
CCDC77	6.74982	11.7013	9.07088	8.7972	7.17955	8.91422	8.49046	9.22555	0.92032	0.816665	0.859313
CCDC8	0.596383	0.607865	19.9744	19.8657	20.0653	19.9537	19.9648	0.602124	33.1572	1.17701e-08	7.70766e-05
CCDC80	213.171	79.6707	45.6679	46.08	64.0185	73.7574	57.381	146.421	0.391891	0.407702	0.536004
CCDC82	16.1408	24.2337	14.9187	14.9974	13.8768	16.4703	15.0658	20.1873	0.746302	0.423006	0.549178
CCDC84	4.99428	3.71029	3.32846	3.10676	2.29333	2.75685	2.87135	4.35228	0.659734	0.231734	0.380739
CCDC85B	0.923586	0.367574	8.1182	27.412	23.2878	11.7721	17.6475	0.64558	27.3359	0.0338637	0.104577
CCDC85C	1.39946	0.75528	8.28607	7.43841	7.93525	7.23378	7.72337	1.07737	7.16874	0.00247052	0.0146608
CCDC86	21.9649	2.09022	40.7043	39.3576	40.2858	39.0756	39.8558	12.0275	3.31371	0.217901	0.366772
CCDC88A	9.60263	18.3256	17.0508	17.3788	17.888	19.898	18.0539	13.9641	1.29288	0.518629	0.616325
CCDC88C	0.097381	0.081237	0.739207	0.680052	0.965207	0.701215	0.77142	0.089309	8.63765	0.00171823	0.0114239
CCDC9	0.044391	0.029508	5.45709	5.53234	7.77728	6.10268	6.21735	0.0369495	168.266	0.00142612	0.0100689
CCDC90B	38.0536	35.081	16.2842	17.6494	13.5871	15.8769	15.8494	36.5673	0.433431	0.0121521	0.0481414
CCDC91	5.91785	5.03945	6.5717	6.06395	5.78303	6.7113	6.28249	5.47865	1.14672	0.279776	0.427989
CCDC92	4.61706	1.42006	13.7843	13.1049	14.0125	13.4877	13.5973	3.01856	4.50458	0.0913659	0.210265
CCDC93	5.20934	4.94998	7.60058	7.48412	6.35507	7.77663	7.3041	5.07966	1.43791	0.0037697	0.0199401
CCDC94	0.996552	0.843583	10.4485	13.0329	12.8937	14.0587	12.6085	0.920068	13.7038	0.000555711	0.0055263
CCDC97	3.36414	0.348233	9.71378	10.697	12.2911	10.3971	10.7747	1.85618	5.80478	0.0760622	0.185648
CCHCR1	1.53229	0.497506	8.22357	6.59001	6.9705	6.68142	7.11637	1.0149	7.01191	0.00857103	0.03706
CCL2	14.5944	26.3984	11.8948	11.4422	17.6511	18.3382	14.8316	20.4964	0.72362	0.506309	0.607271
CCL20	0	0.0644757	0	0.672507	1.77836	0.899078	0.837486	0.0322378	25.9784	0.11547	0.245386
CCL21	0	0	0	0	0	0	0	0	NA	NA	2
CCM2	4.71606	3.10696	34.5186	32.3176	30.0273	28.0879	31.2379	3.91151	7.98614	7.05628e-05	0.00196213
CCNA1	3.69125	10.7125	20.1593	17.3062	9.91514	10.9713	14.588	7.20185	2.02559	0.223399	0.372531
CCNA2	20.1485	9.94196	72.4822	69.599	67.9902	72.5586	70.6575	15.0452	4.69634	0.0482677	0.135091
CCNB1	142.525	181.101	143.643	133.635	134.896	156.629	142.201	161.813	0.878798	0.488147	0.599856
CCNB1IP1	10.1178	12.2471	17.9974	16.0767	16.9681	18.0621	17.2761	11.1825	1.54492	0.06823	0.172464
CCNB2	69.1527	100.678	65.611	65.1596	62.7614	74.378	66.9775	84.9153	0.788756	0.45567	0.575821
CCNC	42.3898	60.1494	27.817	29.0545	27.5871	29.0365	28.3738	51.2696	0.553422	0.234965	0.383899
CCND1	12.7893	17.0191	241.904	262.352	259.279	266.839	257.594	14.9042	17.2833	4.2858e-06	0.000825458
CCND2	8.69752	8.15855	16.9382	16.9794	8.85434	7.71759	12.6224	8.42804	1.49766	0.193747	0.341155
CCND3	7.64449	1.54465	65.4429	62.7449	46.1993	45.8358	55.0557	4.59457	11.9828	0.00114358	0.00877137
CCNDBP1	26.5589	29.8869	8.9474	8.2896	8.7451	9.10462	8.77168	28.2229	0.3108	0.0519094	0.141933
CCNE1	0.612258	1.08788	11.2127	7.79172	8.94879	8.74199	9.17379	0.850071	10.7918	0.000734336	0.00652926
CCNE2	15.2065	53.1641	13.7178	14.8476	10.523	13.7418	13.2075	34.1853	0.386352	0.46787	0.584815
CCNF	9.14512	7.04682	15.5665	14.2582	15.4762	15.1761	15.1192	8.09597	1.8675	0.0747432	0.183523
CCNG1	90.7735	150.634	119.111	119.282	85.0343	100.679	106.027	120.704	0.878405	0.710138	0.775703
CCNG2	5.49362	5.71521	10.2457	11.449	8.59026	9.54773	9.95818	5.60442	1.77684	0.00461886	0.0232309
CCNH	30.1102	35.2294	23.1372	23.3055	18.4399	21.5199	21.6006	32.6698	0.66118	0.0999341	0.223047
CCNI	56.9525	99.2459	111.85	107.802	107.744	110.228	109.406	78.0992	1.40086	0.377757	0.511144
CCNJ	0.069421	1.21323	6.08495	5.63931	4.92898	5.62655	5.56995	0.641327	8.68503	0.0415188	0.12154
CCNJL	0.591325	0.502172	2.77426	2.47984	2.02545	2.40828	2.42196	0.546749	4.42974	0.000675894	0.00621206
CCNK	4.07355	2.63258	30.3201	31.3239	30.005	30.6236	30.5681	3.35307	9.11648	0.00637247	0.0294392
CCNL1	11.2244	8.55265	10.8997	11.5189	11.2153	12.2749	11.4772	9.88854	1.16066	0.438845	0.562073
CCNL2	22.1351	8.76722	23.379	24.103	23.4219	24.6597	23.8909	15.4512	1.54622	0.42609	0.551705
CCNT1	3.21037	7.10709	8.27587	7.49809	7.04524	7.93084	7.68751	5.15873	1.49019	0.41493	0.542349
CCNT2	6.45807	11.0579	7.02823	7.2157	5.35923	6.51816	6.53033	8.75798	0.745643	0.507236	0.607801
CCNY	15.159	14.7999	30.7995	31.6777	26.5378	29.1144	29.5323	14.9794	1.97153	0.000826411	0.00702484
CCNYL1	1.95161	2.05313	7.1634	8.03462	7.84438	8.9615	8.00097	2.00237	3.99575	0.000430022	0.00475223
CCP110	5.07794	10.5759	9.67561	8.76203	8.04867	9.07194	8.88956	7.82692	1.13577	0.765291	0.818673
CCPG1	4.21256	3.44989	2.50419	7.32732	6.64453	8.23528	6.17783	3.83122	1.6125	0.16142	0.30542
CCS	17.4788	5.51314	12.9292	14.6893	14.1125	12.5979	13.5822	11.496	1.18147	0.786467	0.835391
CCSAP	0.940556	1.63638	4.66262	4.56218	3.64469	4.23742	4.27673	1.28847	3.31923	0.0206022	0.0721848
CCSER2	7.93602	11.2608	5.67302	5.35212	5.35175	6.11074	5.62191	9.59842	0.585712	0.248801	0.397679
CCT2	149.599	235.276	190.999	182.999	182.922	208.291	191.303	192.437	0.994105	0.983185	0.987558
CCT3	196.662	268.858	204.535	189.415	185.008	194.417	193.344	232.76	0.830656	0.470407	0.58614
CCT4	71.3055	55.9492	166.532	187.154	166.205	181.508	175.35	63.6273	2.75589	0.00652549	0.029998
CCT5	122.115	160.02	113.936	112.055	121.022	135.888	120.725	141.067	0.855798	0.469639	0.585794
CCT6A	139.269	69.7644	184.26	182.693	164.57	188.596	180.03	104.517	1.72249	0.268459	0.417925
CCT6P1	2.0575	2.6534	1.97016	2.31857	1.77748	2.05304	2.02981	2.35545	0.861753	0.459895	0.579214
CCT6P3	1.07314	1.20379	2.56862	2.44492	1.41387	2.09505	2.13062	1.13846	1.87148	0.0280748	0.0912169
CCT7	253.788	225.974	215.779	203.021	218.734	226.235	215.942	239.881	0.900205	0.312609	0.458019
CCT8	174.039	208.06	150.131	150.827	137.072	158.203	149.059	191.049	0.78021	0.227584	0.376442
CCZ1	15.3294	11.8986	36.8329	35.9635	30.7486	35.4728	34.7545	13.614	2.55285	0.00606895	0.0284115
CCZ1B	14.604	13.5701	41.3684	40.5624	34.2396	39.3744	38.8862	14.087	2.76043	0.000263973	0.00362775
CD109	2.43418	9.62219	20.6447	21.9972	11.0554	12.3275	16.5062	6.02819	2.73817	0.131453	0.267835
CD14	0.430448	0.413577	0	0	0	0.0838345	0.0209586	0.422012	0.0496635	9.24611e-05	0.00219748
CD151	134.212	75.9643	207.73	197.138	161.906	152.165	179.735	105.088	1.71032	0.191534	0.338624
CD164	100.403	152.917	143.417	112.402	109.68	122.208	121.927	126.66	0.962631	0.88757	0.914955
CD200	0.013597	0.296557	9.702	7.2998	4.3917	4.22146	6.40374	0.155077	41.2939	0.0167699	0.0613506
CD24	211.72	107.546	0.17751	0.201017	0.610759	0.904524	0.473452	159.633	0.00296587	0.201344	0.349501
CD248	4.42438	0.19284	10.9794	12.1284	24.929	19.3651	16.8505	2.30861	7.29898	0.0206319	0.0722696
CD27-AS1	4.23276	3.0684	2.83688	2.66277	2.20726	2.09957	2.45162	3.65058	0.67157	0.266714	0.416384
CD274	0.887826	7.06523	8.01491	7.76693	5.23896	5.61259	6.65835	3.97653	1.67441	0.541467	0.635277
CD276	28.5396	4.72229	46.7372	46.9592	45.0795	40.3979	44.7934	16.6309	2.69338	0.250132	0.399218
CD2AP	6.50497	11.1693	9.18731	10.0122	7.3449	8.29621	8.71016	8.83716	0.985629	0.965631	0.97396
CD2BP2	12.51	7.28389	27.6164	26.3185	28.3348	27.8894	27.5398	9.89693	2.78266	0.0863263	0.201986
CD302	4.88547	3.26347	0	2.45485	0	0	0.613711	4.07447	0.150624	0.0656762	0.168254
CD320	30.6763	3.70738	31.471	32.0234	33.1791	29.3652	31.5097	17.1919	1.83283	0.48051	0.594038
CD34	1.39775	3.98779	0.497869	0.403243	0.686831	0.506287	0.523557	2.69277	0.194431	0.342165	0.481916
CD36	0.441509	0.46574	0.0298001	0.0760196	0	0	0.0264549	0.453624	0.058319	4.56684e-05	0.00168101
CD37	0	0.006654	0	0	0	0	0	0.003327	0	0.5	0.602161
CD3EAP	10.2648	7.38965	8.45746	7.93875	10.0754	10.7047	9.29409	8.82721	1.05289	0.80458	0.849608
CD40	5.64186	6.0371	0	0	0.0556266	0.137501	0.0482819	5.83948	0.00826817	0.0185278	0.0664271
CD44	88.2079	100.362	233.323	228.998	140.117	145.885	187.081	94.285	1.98421	0.0325902	0.1017
CD46	38.6459	72.9472	65.473	68.1277	47.6049	55.0405	59.0615	55.7966	1.05852	0.881263	0.910316
CD47	27.25	6.09963	22.5254	27.3506	22.1038	27.7231	24.9257	16.6748	1.49481	0.577141	0.665271
CD52	0.280042	0.132356	0	0	0	0	0	0.206199	0	0.218925	0.367786
CD53	0	0.92224	0	0	0	0	0	0.46112	0	0.5	0.602161
CD55	13.5136	5.76141	5.03653	5.32556	5.09454	5.37549	5.20803	9.6375	0.540392	0.457583	0.577412
CD58	22.4312	11.8604	5.47823	6.3658	4.58853	5.6237	5.51407	17.1458	0.321599	0.270221	0.419385
CD59	61.8344	11.7109	66.766	68.9384	13.4325	57.4654	51.6506	36.7726	1.40459	0.662903	0.736766
CD63	1087.56	650.533	302.674	272.398	253.115	258.339	271.631	869.045	0.312563	0.222456	0.371526
CD68	43.7945	40.857	6.59619	5.34209	9.59583	10.2472	7.94533	42.3258	0.187719	0.00131977	0.00960815
CD69	0	0.04426	0	0	0	0	0	0.02213	0	0.5	0.602161
CD74	0.273844	0.155869	5.21284	4.87836	7.62967	6.1994	5.98007	0.214857	27.8328	0.0024479	0.0145728
CD79B	0.249017	0.95451	0	0	0	0	0	0.601763	0	0.337537	0.478536
CD81	35.0282	13.1007	183.179	178.297	203.288	192.39	189.288	24.0645	7.86589	0.0140882	0.0538901
CD82	359.008	136.625	115.831	109.754	94.7974	94.3216	103.676	247.816	0.418358	0.417909	0.545046
CD83	3.88948	3.88882	0.382812	0.367806	1.23677	1.87552	0.965725	3.88915	0.248313	0.00406197	0.0210942
CD9	98.833	91.8093	122.257	119.42	90.3152	101.906	108.474	95.3212	1.13799	0.19099	0.337982
CD99	245.36	116.574	181.869	193.43	176.75	188.142	185.047	180.967	1.02255	0.959726	0.970034
CD99L2	11.6708	12.1851	29.7392	26.5189	23.8451	26.6666	26.6925	11.928	2.2378	0.000832687	0.00704349
CDA	1.57119	0.402166	2.75335	3.11257	2.27141	2.98833	2.78141	0.986676	2.81897	0.173788	0.31923
CDADC1	3.85354	2.79331	1.36317	1.4164	1.24022	1.40624	1.35651	3.32343	0.408165	0.165799	0.309831
CDAN1	1.4473	1.16969	5.44203	5.36766	5.95884	5.81303	5.64539	1.30849	4.31442	0.000176012	0.00292934
CDC123	114.968	151.575	73.8054	76.9343	72.6305	79.4379	75.702	133.271	0.56803	0.193808	0.341169
CDC14A	0.179013	1.20825	1.46871	1.68927	1.65698	1.63595	1.61273	0.693629	2.32506	0.322792	0.466437
CDC14B	3.20659	3.5688	5.07165	5.40851	4.36172	4.69782	4.88492	3.38769	1.44196	0.00872517	0.0374422
CDC16	14.9023	12.8631	44.9496	42.5698	37.4295	41.8266	41.6939	13.8827	3.00331	0.000128816	0.00254849
CDC20	69.0936	24.5502	109.631	102.216	120.177	112.94	111.241	46.8219	2.37583	0.203746	0.352458
CDC23	31.3591	51.4379	21.0858	20.206	16.803	19.1169	19.3029	41.3985	0.466271	0.269196	0.41867
CDC25A	0.822878	0.957184	13.2374	12.9809	10.3956	13.6922	12.5765	0.890031	14.1304	0.000513943	0.00525458
CDC25B	13.9254	5.12866	26.8423	25.8942	32.9208	29.854	28.8778	9.52702	3.03115	0.109332	0.23639
CDC25C	5.98973	9.65774	9.30636	9.36151	8.83382	9.56647	9.26704	7.82373	1.18448	0.575134	0.663987
CDC26	41.7637	48.6609	18.0091	17.0775	15.2028	18.1198	17.1023	45.2123	0.378266	0.0684733	0.172726
CDC27	21.2506	16.5647	43.9149	35.6131	38.6688	33.0695	37.8166	18.9077	2.00007	0.0107345	0.0437839
CDC34	0.458521	0.684807	32.9453	43.634	44.9218	37.7305	39.8079	0.571664	69.6351	0.000752433	0.00662718
CDC37	38.2593	8.46302	97.8324	101.102	111.439	105.402	103.944	23.3612	4.44943	0.105548	0.23124
CDC37L1	10.0212	8.38295	4.64282	4.22215	4.50787	4.59145	4.49107	9.20205	0.488051	0.105843	0.231577
CDC40	7.14277	10.2396	7.83192	8.24224	6.6032	7.57954	7.56423	8.69119	0.870332	0.597711	0.682853
CDC42	195.638	416.366	128.384	126.647	107.374	123.16	121.391	306.002	0.3967	0.342597	0.482109
CDC42BPA	6.58845	5.70615	11.9341	11.7929	11.8717	13.2713	12.2175	6.1473	1.98746	0.00463722	0.0233053
CDC42BPB	0.918421	0.549511	23.1597	24.7998	24.5277	24.3994	24.2217	0.733966	33.0011	6.19274e-07	0.000361567
CDC42EP1	15.5583	2.35155	29.1073	27.1737	49.4701	41.2975	36.7621	8.95494	4.10524	0.0647909	0.166712
CDC42EP2	16.6832	7.44896	11.6712	10.533	12.8975	10.8154	11.4793	12.0661	0.951368	0.919635	0.939946
CDC42EP3	37.1686	92.3528	125.524	121.572	106.956	118.077	118.032	64.7607	1.82259	0.299115	0.44583
CDC42EP4	0.433132	0.472083	21.1011	22.5045	23.0515	22.1548	22.203	0.452607	49.0557	1.4314e-05	0.00114311
CDC42EP5	0	0	2.05237	2.42634	2.43805	2.18795	2.27618	0	NA	0.000155667	0.00278399
CDC42SE1	19.0663	52.2649	38.0285	35.6577	33.1645	35.2192	35.5175	35.6656	0.995847	0.994322	0.995919
CDC42SE2	22.2403	40.3398	11.7837	11.4588	12.0918	14.1713	12.3764	31.2901	0.395538	0.282898	0.431229
CDC45	12.1201	25.7546	21.5429	19.9525	18.5276	19.1055	19.7821	18.9373	1.04461	0.921588	0.941427
CDC5L	18.2636	22.5123	18.7944	19.4779	17.24	18.993	18.6263	20.3879	0.913596	0.556427	0.647819
CDC6	26.2181	58.6793	33.0356	32.3221	31.1913	34.0168	32.6415	42.4487	0.768963	0.653948	0.729349
CDC7	4.88899	12.9497	11.5035	12.0496	8.6016	9.14435	10.3248	8.91935	1.15757	0.786954	0.83558
CDC73	9.35914	11.2689	13.9697	15.6132	14.0575	15.3353	14.7439	10.314	1.4295	0.0902592	0.208754
CDCA2	6.79283	4.47649	17.0679	17.5252	14.4717	17.333	16.5994	5.63466	2.94595	0.0196753	0.0694949
CDCA3	25.166	32.1478	25.7417	22.0918	26.7718	24.9859	24.8978	28.6569	0.868824	0.468459	0.585042
CDCA4	4.79497	3.23393	25.1533	26.4199	29.666	27.9432	27.2956	4.01445	6.79933	0.000100017	0.00228686
CDCA5	14.4848	16.394	33.5078	32.2422	31.3649	34.2148	32.8324	15.4394	2.12653	0.00470615	0.0235491
CDCA7	8.01065	16.0959	24.3456	22.7328	20.5115	23.163	22.6882	12.0533	1.88233	0.220275	0.369108
CDCA7L	11.7312	20.0382	19.0073	17.5032	14.6658	15.9341	16.7776	15.8847	1.05621	0.865888	0.898332
CDCA8	35.2168	62.8505	42.0261	40.9523	41.8728	43.3036	42.0387	49.0337	0.857344	0.701644	0.768026
CDCP1	10.3696	23.4698	41.8919	41.5238	35.1291	34.5629	38.2769	16.9197	2.26226	0.164645	0.308456
CDH1	0.010906	0.057058	0	0	0.021119	0.031445	0.013141	0.033982	0.386705	0.526079	0.623027
CDH11	14.3374	12.7737	58.7589	64.4947	38.9212	39.5157	50.4226	13.5556	3.7197	0.0106225	0.0434623
CDH13	120.326	121.444	60.9371	59.169	61.9973	63.4496	61.3883	120.885	0.507824	6.3372e-07	0.000361567
CDH15	5.31086	1.54544	23.4466	29.4412	38.7756	28.3463	30.0024	3.42815	8.75178	0.00202131	0.012752
CDH2	6.9859	4.66179	44.1797	44.2504	51.7466	54.1108	48.5719	5.82385	8.34017	0.00013559	0.00260384
CDH24	0.028078	0.018624	4.19748	3.15517	3.74949	2.89372	3.49897	0.023351	149.842	0.00129476	0.00949996
CDH3	0	0.002279	0	0	0	0	0	0.0011395	0	0.5	0.602161
CDH4	0.254982	0.038945	2.00017	1.96341	3.30153	2.91281	2.54448	0.146963	17.3137	0.00371294	0.0197195
CDH6	0.498087	0.054202	0.240142	0.198917	0.808382	0.864419	0.527965	0.276145	1.91192	0.456814	0.576831
CDIP1	15.0915	2.58093	22.4994	18.5092	18.4477	18.0289	19.3713	8.83624	2.19226	0.335065	0.476632
CDIPT	4.5631	0.890112	19.2068	23.018	27.3344	27.5964	24.2889	2.7266	8.90812	0.00310812	0.0172927
CDK1	59.6612	60.9018	53.6945	53.2683	48.9008	54.2142	52.5194	60.2815	0.871236	0.00494348	0.0243768
CDK10	18.7706	5.33404	10.8163	9.43846	0.565554	0.590001	5.35257	12.0523	0.444112	0.490792	0.60192
CDK11A	3.51443	2.66917	9.98506	11.5562	17.4048	17.3377	14.0709	3.0918	4.55105	0.00913021	0.0387487
CDK11B	3.56619	2.46408	14.8749	16.0934	19.3248	17.986	17.0698	3.01513	5.66136	0.000241946	0.00349754
CDK12	1.35736	2.17123	11.7505	12.0279	13.5693	14.3188	12.9166	1.76429	7.32112	0.000123589	0.00249406
CDK13	2.32609	3.30636	8.40593	7.95622	8.71293	9.10024	8.54383	2.81623	3.03379	0.0213857	0.0740977
CDK14	1.55746	1.60991	9.64201	10.2526	9.16446	10.2975	9.83914	1.58368	6.21283	6.77722e-05	0.00193659
CDK15	4.72896	12.3776	13.0104	13.0518	11.2649	11.9972	12.3311	8.55326	1.44168	0.502635	0.604334
CDK16	5.30621	4.43785	62.1048	58.724	67.4418	66.1137	63.5961	4.87203	13.0533	4.66036e-05	0.00168101
CDK17	3.10033	4.11692	17.9935	18.9549	14.7743	16.6766	17.0998	3.60863	4.73859	0.000202812	0.0031635
CDK18	3.05076	1.25556	0.328022	0.12601	0.341342	0.246034	0.260352	2.15316	0.120916	0.281087	0.429167
CDK19	1.94253	1.37871	7.89266	8.28478	8.80348	9.21583	8.54919	1.66062	5.14818	0.000373761	0.00435511
CDK2	16.3735	10.7749	32.8755	30.7387	32.779	36.3944	33.1969	13.5742	2.44559	0.054516	0.146943
CDK20	3.11005	2.93533	2.81121	2.22392	3.82866	3.51111	3.09373	3.02269	1.0235	0.858846	0.892793
CDK2AP1	50.2158	54.9466	90.1084	90.5842	77.7388	86.7683	86.2999	52.5812	1.64127	0.00136651	0.00982581
CDK2AP2	22.8531	7.23747	16.491	16.0048	22.9093	19.2215	18.6566	15.0453	1.24003	0.724364	0.78691
CDK4	39.4884	21.9022	112.422	104.944	105.651	106.064	107.27	30.6953	3.49467	0.0636952	0.164702
CDK5	24.3985	14.188	13.6439	12.2755	16.3465	13.6554	13.9803	19.2933	0.724623	0.484364	0.596887
CDK5R1	1.68999	2.72096	2.7095	2.3802	3.49028	3.76315	3.08578	2.20547	1.39915	0.29446	0.442073
CDK5RAP1	14.4136	27.1187	14.6833	12.5308	13.9827	15.09	14.0717	20.7661	0.677628	0.482422	0.595502
CDK5RAP2	5.56431	11.6803	14.0745	14.0008	12.1395	13.6895	13.4761	8.6223	1.56293	0.353405	0.491302
CDK5RAP3	36.8076	46.9147	29.5353	26.961	23.2321	27.3679	26.774	41.8611	0.639592	0.187212	0.333647
CDK6	10.7508	11.8428	17.8035	19.0777	14.0818	15.0299	16.4982	11.2968	1.46043	0.0164917	0.0606039
CDK7	12.699	23.375	26.4007	25.6717	20.9108	24.4357	24.3547	18.037	1.35026	0.440016	0.562837
CDK8	1.83443	1.60607	14.3341	12.9188	12.6794	14.2853	13.5544	1.72025	7.87933	5.19238e-05	0.00177095
CDK9	15.9647	5.90379	24.0393	24.4949	24.8316	23.8394	24.3013	10.9342	2.2225	0.228556	0.377352
CDKAL1	10.1738	16.1319	6.90279	6.60822	6.0869	6.8062	6.60103	13.1529	0.50187	0.270655	0.41978
CDKL1	1.00497	4.0178	0.652261	0.29262	0.137935	0.459238	0.385514	2.51138	0.153507	0.391472	0.521843
CDKN1A	161.267	32.319	145.304	149.924	128.541	116.398	135.042	96.793	1.39516	0.658879	0.733662
CDKN1B	0.638992	0.574474	15.031	14.983	12.0619	14.0235	14.0249	0.606733	23.1154	0.000295517	0.00384729
CDKN1C	12.7034	18.7118	6.96107	12.0176	16.4137	11.1837	11.644	15.7076	0.7413	0.378977	0.512116
CDKN2A	0.195533	0.324474	1.8526	3.08069	2.82719	1.28625	2.26168	0.260003	8.69867	0.0162779	0.0600294
CDKN2AIP	2.61613	2.26991	10.8689	10.4715	10.8201	11.7202	10.9702	2.44302	4.49042	1.26429e-05	0.0011039
CDKN2AIPNL	19.1397	14.3271	20.6956	22.2078	21.8544	24.962	22.43	16.7334	1.34043	0.222177	0.371197
CDKN2B	2.70687	0.569681	3.28545	3.41953	3.25127	2.37358	3.08246	1.63827	1.88153	0.397629	0.52726
CDKN2C	22.1646	19.7088	8.8538	10.0431	10.7498	11.3218	10.2421	20.9367	0.489194	0.0393078	0.116711
CDKN2D	1.88171	1.56233	17.2646	16.6242	17.5629	17.1586	17.1526	1.72202	9.96074	1.58524e-06	0.000561133
CDKN3	106.446	78.1451	46.6114	43.2553	42.7163	52.9971	46.395	92.2956	0.502678	0.182098	0.32873
CDO1	0	1.62524	3.62888	2.84241	3.17176	2.90005	3.13577	0.812621	3.85884	0.200493	0.348581
CDON	8.53808	6.60617	17.4193	16.7776	10.4858	11.0708	13.9384	7.57213	1.84075	0.0374835	0.112545
CDPF1	9.50483	3.01004	3.78817	5.00431	4.78024	4.2813	4.4635	6.25744	0.713312	0.678613	0.749645
CDR1	2.61279	0.47791	0	0	0	0	0	1.54535	0	0.384828	0.51741
CDR2	3.81757	3.60072	13.4081	13.4359	12.7055	12.8996	13.1123	3.70915	3.53512	1.57992e-06	0.000561133
CDR2L	12.3722	13.8352	4.53838	5.49543	7.50672	5.7588	5.82483	13.1037	0.444518	0.00851914	0.0369088
CDS2	5.73231	7.40383	6.9296	6.08694	5.16835	5.33762	5.88063	6.56807	0.895335	0.557626	0.648542
CDT1	1.83846	0.424898	9.39312	10.6041	16.1745	11.4844	11.914	1.13168	10.5277	0.00301558	0.0169071
CDV3	78.7858	152.947	81.9825	48.5759	46.5265	109.543	71.657	115.867	0.618444	0.428656	0.553769
CDYL	1.06345	2.24877	9.43869	9.27039	8.31603	9.46717	9.12307	1.65611	5.50873	0.0215559	0.07459
CDYL2	0.15364	0.179611	4.67264	4.55996	5.3959	6.10967	5.18454	0.166626	31.1149	0.000788351	0.00683777
CEACAM19	0.515984	1.43302	0.922169	1.12316	0.586715	0.678791	0.82771	0.974504	0.849365	0.803792	0.849205
CEBPA	0.002635	0.016703	0.368013	0.391629	0.23076	0.115093	0.276374	0.009669	28.5835	0.0248293	0.0832964
CEBPB	0.075237	0.074149	3.46981	3.95547	5.94186	5.6904	4.76438	0.074693	63.7862	0.0047346	0.0236495
CEBPD	0.358315	0.626917	1.5471	1.71841	3.15574	2.47314	2.2236	0.492616	4.51386	0.0143395	0.0545626
CEBPG	5.84489	3.10665	8.38122	7.60808	9.26006	9.99033	8.80992	4.47577	1.96836	0.159027	0.302571
CEBPZ	23.82	38.6544	24.69	25.6239	18.0076	20.3017	22.1558	31.2372	0.709277	0.428168	0.553302
CEBPZOS	5.04221	11.0308	0.148714	0.218029	16.3911	20.0382	9.19902	8.0365	1.14466	0.857007	0.891395
CECR1	12.9552	12.1614	0.0994496	0.126915	0.720253	0.524828	0.367861	12.5583	0.0292922	0.00863903	0.0372016
CECR2	0.20225	0.149813	2.62709	2.545	1.19103	1.21907	1.89555	0.176031	10.7682	0.0227462	0.0777319
CECR5	3.931	1.3519	19.7805	17.8997	17.6716	17.7813	18.2833	2.64145	6.92168	0.028602	0.0923116
CELF1	8.21551	7.90447	9.1383	6.73825	9.45821	7.67842	8.2533	8.05999	1.02398	0.785397	0.834591
CELF2	19.1197	30.4485	20.2233	19.752	14.5039	15.7805	17.5649	24.7841	0.708718	0.414666	0.542167
CELSR1	0.001522	0.029321	0.345537	0.474285	0.172718	0.163698	0.28906	0.0154215	18.7439	0.0328932	0.102401
CELSR2	0.131229	0.084713	1.19011	1.43056	0.782638	0.777776	1.04527	0.107971	9.68104	0.00924975	0.0391292
CEMIP	5.9391	7.57654	4.54188	4.45422	22.0952	22.6491	13.4351	6.75782	1.98808	0.28743	0.435544
CEMP1	0.022254	0.060047	0	0	0	0.036731	0.00918275	0.0411505	0.22315	0.305349	0.451271
CENPA	2.83187	2.05391	21.4979	24.0075	23.8	25.7434	23.7622	2.44289	9.72709	3.19411e-05	0.00145664
CENPB	0.97142	0.274031	25.189	23.3839	34.2083	30.537	28.3295	0.622726	45.4928	0.00132696	0.00962834
CENPBD1	4.83819	2.7703	4.3159	3.96598	3.29723	3.12275	3.67546	3.80424	0.966149	0.921824	0.941457
CENPBD1P1	10.0659	4.76034	11.7878	12.2848	11.928	12.7672	12.1919	7.41311	1.64464	0.321001	0.464927
CENPC	4.23905	8.56054	5.23844	6.54644	5.04521	6.68324	5.87833	6.3998	0.918519	0.849772	0.88561
CENPE	8.00135	11.3157	17.5662	17.7223	14.6012	18.1636	17.0133	9.65852	1.76148	0.0893493	0.207007
CENPF	20.0857	27.3083	34.6352	37.4145	33.179	35.8567	35.2714	23.697	1.48843	0.17505	0.320513
CENPH	6.48179	5.09715	25.432	25.385	23.8564	27.1086	25.4455	5.78947	4.39514	0.00033101	0.0040735
CENPI	5.1169	10.2206	11.0827	11.496	11.5539	12.9652	11.7745	7.66877	1.53538	0.348686	0.487473
CENPJ	5.38768	7.9866	6.821	7.7967	7.06376	7.79024	7.36792	6.68714	1.1018	0.692644	0.760846
CENPK	20.9503	48.9967	28.1179	27.3727	25.3666	29.3007	27.5395	34.9735	0.787439	0.689645	0.758668
CENPL	8.98683	16.1333	7.79691	7.47197	6.73043	8.6253	7.65615	12.5601	0.609563	0.398758	0.528115
CENPM	21.3181	17.0994	9.02906	10.1851	13.2755	12.2225	11.178	19.2087	0.581924	0.115911	0.245804
CENPN	11.6588	17.8388	13.2895	13.1227	12.7787	14.3181	13.3773	14.7488	0.907007	0.73409	0.794766
CENPO	7.89115	6.70173	10.0657	8.76405	20.3933	21.509	15.183	7.29644	2.08088	0.0981487	0.220606
CENPP	4.14194	3.43506	2.57839	2.28812	2.31248	2.64161	2.45515	3.7885	0.648054	0.146483	0.288062
CENPQ	17.6613	20.9539	10.856	12.5038	9.28446	11.0256	10.9175	19.3076	0.56545	0.0859901	0.20143
CENPT	24.0148	9.27734	17.9867	16.3256	21.4299	17.7556	18.3744	16.646	1.10383	0.853599	0.889032
CENPU	14.1442	19.022	36.2657	35.9157	22.0876	28.1095	30.5946	16.5831	1.84493	0.0305387	0.0970162
CENPV	0.487513	0.653158	31.3431	29.5904	22.1979	24.2624	26.8485	0.570335	47.0749	0.00118291	0.00896893
CENPW	8.03265	4.93061	9.97648	9.65323	6.94173	8.35994	8.73284	6.48163	1.34732	0.358883	0.496073
CEP104	1.44342	1.23901	5.27656	4.85149	5.18545	5.54241	5.21398	1.34121	3.88751	3.47437e-05	0.00151176
CEP112	14.6309	12.4978	12.17	14.1923	8.71667	8.20656	10.8214	13.5644	0.79778	0.202898	0.351455
CEP120	0.678638	1.58315	9.5201	9.13545	7.63429	8.12559	8.60386	1.13089	7.60802	0.00151063	0.0104515
CEP128	3.13663	7.53145	6.63508	6.29317	5.48858	6.28891	6.17643	5.33404	1.15793	0.767043	0.82028
CEP131	0.010042	0.013964	3.76576	5.76494	5.36341	3.91536	4.70237	0.012003	391.766	0.00264443	0.0153998
CEP135	2.19229	1.90677	5.2429	6.58012	4.90845	6.05648	5.69699	2.04953	2.77965	0.00123504	0.00922725
CEP152	3.59532	7.69131	4.59528	4.52754	4.23834	4.97078	4.58299	5.64332	0.812109	0.695823	0.763313
CEP162	3.02459	5.60849	2.19531	1.79056	1.73249	1.7383	1.86417	4.31654	0.431866	0.306846	0.452666
CEP164	2.12221	1.16484	8.36623	7.92584	8.47099	8.58238	8.33636	1.64353	5.07224	0.0307157	0.0974759
CEP170	9.85446	12.3721	34.6476	35.1004	35.7959	39.8103	36.3385	11.1133	3.26983	0.000979578	0.00785642
CEP170B	0.300512	0.0685308	6.16283	8.03659	7.77254	5.79932	6.94282	0.184521	37.6261	0.000906643	0.00744933
CEP170P1	0.978457	1.75645	0	0	0	0	0	1.36745	0	0.176437	0.32245
CEP192	3.95791	6.52536	8.03683	8.05203	7.30022	8.42713	7.95405	5.24163	1.51748	0.272812	0.421447
CEP250	3.25433	0.698594	16.8749	15.9404	14.2347	13.9974	15.2619	1.97646	7.72181	0.0218272	0.0752887
CEP290	2.66648	4.06211	6.34411	6.72277	5.38449	6.62125	6.26816	3.36429	1.86314	0.105629	0.231271
CEP295	1.3529	4.37423	3.92177	4.65268	3.88015	4.46501	4.2299	2.86357	1.47714	0.530598	0.626349
CEP350	3.76763	5.02475	4.80071	5.32847	4.4735	5.27814	4.9702	4.39619	1.13057	0.522696	0.619907
CEP41	5.11899	5.86505	4.87961	5.07907	4.07873	4.51365	4.63776	5.49202	0.844454	0.205438	0.354496
CEP44	2.48522	5.66632	3.39339	3.18766	2.90177	3.03738	3.13005	4.07577	0.767965	0.658414	0.733285
CEP55	10.6405	11.8725	55.9145	56.1199	53.2767	56.8703	55.5453	11.2565	4.93452	3.89114e-06	0.000796285
CEP57	14.0199	21.3306	21.7046	21.9904	16.3874	19.6926	19.9438	17.6752	1.12834	0.645846	0.722499
CEP57L1	3.64558	7.69753	5.57639	5.4681	5.57075	6.23495	5.71255	5.67155	1.00723	0.987132	0.990308
CEP63	5.76431	4.62487	6.05798	5.9588	5.41388	5.86382	5.82362	5.19459	1.12109	0.461795	0.580546
CEP68	5.69809	3.89674	3.7792	3.56339	3.61724	3.59885	3.63967	4.79742	0.758673	0.420443	0.547184
CEP70	7.10819	7.92999	8.40357	8.41599	6.47703	7.01141	7.577	7.51909	1.0077	0.933004	0.950346
CEP72	2.12987	1.46139	3.00557	3.47833	3.41945	3.51803	3.35535	1.79563	1.86862	0.102879	0.227141
CEP76	2.10851	2.09947	4.77355	4.4685	4.21952	5.03333	4.62373	2.10399	2.1976	0.00075182	0.00662623
CEP78	1.96615	1.31079	12.827	14.3861	11.9916	12.7865	12.9978	1.63847	7.93289	5.00855e-05	0.00173997
CEP83	5.61725	7.28823	5.16028	6.20421	5.06346	6.41612	5.71102	6.45274	0.885053	0.53102	0.626612
CEP85	9.65992	14.0311	8.14831	8.52628	7.74197	8.60049	8.25426	11.8455	0.696826	0.346267	0.485077
CEP85L	0.772674	1.27037	2.44801	3.02029	1.90064	2.29719	2.41653	1.02152	2.36562	0.0301002	0.0960114
CEP89	10.8973	9.75235	7.17958	7.09366	9.39485	8.99638	8.16612	10.3248	0.79092	0.0765029	0.186277
CEP95	8.64282	13.9831	5.80169	5.49259	4.55785	5.51644	5.34214	11.313	0.472215	0.264906	0.414661
CEP97	1.88604	5.60081	4.25614	4.1124	3.9923	4.1505	4.12783	3.74343	1.10269	0.870088	0.901261
CEPT1	8.82179	13.6269	9.67579	8.95921	7.88795	8.92597	8.86223	11.2243	0.789555	0.503181	0.604602
CER1	0	0.01907	0	0	0	0	0	0.009535	0	0.5	0.602161
CERCAM	19.8004	1.77403	24.5605	23.7487	23.1129	19.5409	22.7407	10.7872	2.10812	0.408791	0.536843
CERK	2.59253	2.38554	27.7011	26.5155	27.5485	29.1498	27.7287	2.48903	11.1404	1.25255e-05	0.0011039
CERS1	0.188404	0.0706687	1.18596	1.68518	0.741319	0.392572	1.00126	0.129536	7.72956	0.0499682	0.138505
CERS2	26.1667	11.0535	71.4455	71.0104	72.153	75.5934	72.5506	18.6101	3.89845	0.0836024	0.197821
CERS4	0.644256	0.030448	1.36436	2.00841	0.502307	0.802665	1.16943	0.337352	3.46651	0.156247	0.29953
CERS5	11.6003	6.85513	11.348	11.4038	9.12203	10.2039	10.5194	9.22773	1.13998	0.682387	0.752608
CERS6	5.28373	6.75176	6.09234	6.17974	4.87579	5.2444	5.59807	6.01774	0.93026	0.6711	0.743416
CES1	16.203	6.32377	0	0	0	0	0	11.2634	0	0.263112	0.413073
CES2	6.18846	4.14882	10.7692	10.6627	8.95359	9.9168	10.0756	5.16864	1.94937	0.0909073	0.209689
CETN2	72.3919	42.5437	50.6435	49.0592	41.0429	46.2729	46.7546	57.4678	0.81358	0.602857	0.686815
CETN3	19.7584	16.0618	13.3629	13.877	10.1296	11.1946	12.141	17.9101	0.677888	0.146742	0.288355
CFAP126	0.827567	0.602814	0	0	0	0	0	0.71519	0	0.0992196	0.222019
CFAP20	94.9055	84.7897	32.1449	30.136	31.9133	32.9426	31.7842	89.8476	0.353756	0.0523666	0.142944
CFAP36	24.4159	18.7311	25.2648	26.7955	23.7482	28.3642	26.0432	21.5735	1.20719	0.340244	0.480969
CFAP97	10.6106	10.4656	14.8859	14.4508	11.9305	13.1975	13.6162	10.5381	1.29209	0.0184299	0.066185
CFB	0.343597	1.95201	0.082084	0	0	0	0.020521	1.1478	0.0178785	0.39437	0.524609
CFD	0.733602	0.199368	0	0	0.087737	0.087089	0.0437065	0.466485	0.0936933	0.356854	0.493998
CFDP1	34.2556	49.8618	42.5663	43.9291	36.3641	43.183	41.5106	42.0587	0.98697	0.955633	0.966854
CFH	24.6389	24.3098	92.2164	93.4807	52.9144	59.0887	74.425	24.4743	3.04094	0.018612	0.0666195
CFHR1	1.60895	1.85189	0	0	0	0	0	1.73042	0	0.0446156	0.128114
CFI	0.007956	2.69726	0.570826	0.094987	0.247775	0.186832	0.275105	1.35261	0.203389	0.569578	0.659339
CFL1	479.972	300.988	1088.36	1004.93	1142.25	1170.36	1101.47	390.48	2.82083	0.0475264	0.133746
CFL2	271.742	119.638	80.2449	32.8684	65.1179	75.5459	63.4443	195.69	0.324208	0.327814	0.470526
CFLAR	2.79345	3.51797	0.630184	0.801746	0.599511	0.703315	0.683689	3.15571	0.216651	0.0884769	0.20548
CGGBP1	33.3571	50.1102	32.4833	32.9721	28.5932	30.217	31.0664	41.7336	0.744397	0.421467	0.548049
CGN	0.065828	0.049774	0.464174	0.626798	0.317782	0.365294	0.443512	0.057801	7.67309	0.0104119	0.0427743
CGNL1	5.17223	2.48746	1.77561	2.15239	1.51466	1.55794	1.75015	3.82985	0.456977	0.362501	0.498967
CGRRF1	17.1602	17.0454	6.65977	5.91871	4.9884	6.45728	6.00604	17.1028	0.351174	6.17717e-05	0.00187864
CH17-340M24,3	9.5612	4.3462	0.811333	2.32669	1.27033	1.34536	1.43843	6.9537	0.206858	0.277226	0.425459
CHAC1	9.25329	4.36231	2.69001	3.05553	6.2439	4.33002	4.07986	6.8078	0.599292	0.454829	0.575268
CHAC2	14.5806	27.2053	11.1092	10.3856	9.10605	9.14986	9.93768	20.8929	0.475648	0.33139	0.473565
CHAF1A	2.54116	1.15962	22.3529	22.1195	21.9944	22.7572	22.306	1.85039	12.0547	0.0151869	0.0569922
CHAF1B	9.1817	7.28052	17.8206	17.9281	17.2072	17.2782	17.5585	8.23111	2.13319	0.0563267	0.1508
CHAMP1	0.456793	0.229552	2.07125	4.58426	5.85502	3.77816	4.07217	0.343173	11.8663	0.0170831	0.062305
CHCHD1	33.4825	29.5609	37.7162	38.768	31.0855	37.5182	36.272	31.5217	1.1507	0.179896	0.326343
CHCHD10	0.872818	0.399879	12.73	14.3197	10.5016	9.49908	11.7626	0.636348	18.4845	0.00146468	0.0102802
CHCHD2	347.484	91.9134	189.081	207.488	0	0	99.1422	219.699	0.451265	0.509832	0.60924
CHCHD3	64.7136	35.4169	51.2653	44.9465	43.2698	50.4953	47.4942	50.0652	0.948647	0.889593	0.916464
CHCHD4	9.37503	10.2346	10.2322	10.0155	8.52836	8.72138	9.37437	9.8048	0.9561	0.532257	0.627337
CHCHD5	43.1734	29.8118	12.8539	11.7905	10.8775	12.1803	11.9256	36.4926	0.326794	0.167854	0.311961
CHCHD6	11.9758	4.21443	11.8978	12.5563	9.64771	10.7087	11.2026	8.09512	1.38387	0.568649	0.65838
CHCHD7	9.80894	11.746	15.5919	12.8961	12.9213	16.7784	14.5469	10.7775	1.34975	0.070655	0.176698
CHD1	4.68096	8.9729	12.5778	12.8033	11.4115	12.5463	12.3347	6.82693	1.80677	0.230467	0.379735
CHD1L	13.0809	16.4335	25.0419	25.606	21.2466	23.3899	23.8211	14.7572	1.6142	0.0561715	0.150445
CHD2	8.0507	15.2665	9.94054	10.1378	10.1025	10.2031	10.096	11.6586	0.865968	0.7398	0.798845
CHD3	1.80692	1.27286	42.8767	43.2591	48.3054	47.2891	45.4326	1.53989	29.5037	4.23871e-05	0.00165749
CHD4	17.9139	33.093	51.4747	52.0004	54.4717	55.008	53.2387	25.5035	2.08751	0.165938	0.309984
CHD6	1.61304	3.09767	5.08784	5.19904	4.37798	4.50944	4.79357	2.35535	2.03518	0.167055	0.311049
CHD7	1.98884	6.39965	2.39466	2.13279	1.65526	1.77038	1.98827	4.19425	0.474047	0.499305	0.602161
CHD8	3.24375	10.2062	12.2696	11.8964	11.7709	12.2539	12.0477	6.72498	1.79148	0.368465	0.503438
CHD9	6.78219	11.271	9.54689	9.21248	7.65174	8.52993	8.73526	9.02661	0.967723	0.918138	0.938855
CHDH	0.63649	1.67381	2.61318	2.82646	2.11235	2.01854	2.39263	1.15515	2.07128	0.220265	0.369108
CHEK1	3.43844	6.74476	16.5273	16.6278	13.6739	15.4267	15.5639	5.0916	3.05678	0.0629678	0.163307
CHEK2	4.68864	9.73048	6.41038	6.71585	7.18998	7.87549	7.04792	7.20956	0.97758	0.959312	0.969752
CHERP	3.78673	0.555643	12.4221	13.9368	17.2216	13.7591	14.3349	2.17119	6.60233	0.0284648	0.092005
CHFR	2.26473	0.466401	5.24918	6.06488	7.36113	6.64486	6.33001	1.36557	4.63545	0.064534	0.166215
CHI3L1	27.0989	89.4168	0	0	0.055354	0.24672	0.0755185	58.2578	0.00129628	0.313008	0.458399
CHI3L2	1.11404	0.757941	0	0	0	0	0	0.935992	0	0.119673	0.251299
CHIC1	0.958335	0.890236	3.76028	3.34008	2.47697	2.78028	3.0894	0.924285	3.34248	0.00444665	0.0225569
CHIC2	12.7785	4.82446	8.95443	8.63006	11.3892	9.87852	9.71306	8.80147	1.10357	0.85686	0.891366
CHID1	39.9639	23.277	16.0069	14.6056	15.095	14.7586	15.1165	31.6204	0.478061	0.29762	0.444858
CHKA	1.61282	1.78764	5.46723	6.13173	5.99808	7.34914	6.23654	1.70023	3.66805	0.00102845	0.00812891
CHKB	7.75869	3.58336	7.91783	11.7396	7.89201	1.80841	7.33945	5.67102	1.2942	0.609322	0.691832
CHM	3.74402	7.14309	4.94949	5.05101	4.50454	4.56121	4.76656	5.44356	0.875634	0.758713	0.813697
CHML	0.602053	1.44602	12.4938	12.4903	11.7202	13.1597	12.466	1.02404	12.1734	0.00179528	0.0117624
CHMP1A	32.5166	8.19449	33.9237	34.8861	39.2672	34.4317	35.6272	20.3556	1.75024	0.426536	0.552065
CHMP1B	50.607	42.9899	16.9751	15.7574	16.9823	18.6713	17.0965	46.7985	0.365322	0.0749599	0.183848
CHMP2A	97.3069	68.919	41.3222	45.1354	48.6342	44.8536	44.9863	83.113	0.541267	0.223634	0.372642
CHMP2B	16.8876	13.5817	15.1938	16.2613	14.3432	16.8962	15.6736	15.2347	1.02881	0.836769	0.875191
CHMP3	73.961	72.8214	35.3971	35.6381	30.7432	34.1299	33.9771	73.3912	0.462959	7.00861e-06	0.000951958
CHMP4A	68.7533	72.5598	23.6035	25.2086	19.4518	21.3962	22.415	70.6566	0.317239	0.00255703	0.0150514
CHMP4B	1.52817	0.832183	55.3221	58.1695	58.3447	56.5958	57.108	1.18018	48.3894	3.03773e-07	0.000331668
CHMP5	104.731	82.3476	33.0223	23.7456	28.8215	27.5883	28.2945	93.5394	0.302487	0.100073	0.223278
CHMP6	22.8314	2.62216	12.8959	13.7175	16.6254	14.6848	14.4809	12.7268	1.13783	0.890641	0.917398
CHMP7	8.82339	3.75995	18.9218	17.8487	19.4202	19.9457	19.0341	6.29167	3.02528	0.115925	0.245804
CHN1	17.5026	37.5406	14.0585	13.8977	15.3834	15.5877	14.7318	27.5216	0.535281	0.422729	0.548874
CHODL	1.78752	1.78354	0	0	0.252256	0.162104	0.10359	1.78553	0.0580164	0.000111546	0.00236394
CHORDC1	38.3229	55.4675	21.0416	19.1874	18.3961	23.8331	20.6146	46.8952	0.439588	0.19481	0.342244
CHP1	140.779	248.558	27.5111	26.2166	23.0261	23.7568	25.1277	194.669	0.129079	0.195808	0.343398
CHPF	8.11478	0.720611	22.1883	31.057	40.4418	27.3485	30.2589	4.4177	6.84947	0.0153306	0.0573015
[truncated: 11,194 more rows]
